# Supplementary material for: PharaohFUN: phylogenomic analysis for plant protein history and function elucidation
Source: Mol Biol Evol. 2026 Jan 31;43(2):msag011. doi: 10.1093/molbev/msag011 (PMC12866927; doi:10.1093/molbev/msag011)
Supplement: msag011_Supplementary_Data [file msag011_supplementary_data.zip]

Archive with 21 entries (21 files):
- Sup_FigS1.jpg
- Sup_FigS10.jpg
- Sup_FigS11.jpg
- Sup_FigS12.jpg
- Sup_FigS2.jpg
- Sup_FigS3.jpg
- Sup_FigS4.jpg
- Sup_FigS5.jpg
- Sup_FigS6.jpg
- Sup_FigS7.jpg
- Sup_FigS8.jpg
- Sup_FigS9.jpg
- Sup_TableS3.txt
- Sup_TableS1.xlsx
- Sup_TableS2.xlsx
- Sup_TableS4.xlsx
- Sup_TableS5.xlsx
- Sup_TableS6.xlsx
- Sup_TableS7.xlsx
- Sup_TableS8.xlsx
- Sup_TableS9.xlsx
