# Supplementary material for: PharaohFUN: phylogenomic analysis for plant protein history and function elucidation
Source: Mol Biol Evol. 2026 Jan 31;43(2):msag011. doi: 10.1093/molbev/msag011 (PMC12866927; doi:10.1093/molbev/msag011)
Supplement: msag011_Supplementary_Data [file msag011_supplementary_data.zip › Sup_TableS5.xlsx]

## Sheet: Sup_TableS5
Family	OG	MRCA	abies_alba	aegilops_tauschii	alsophila_spinulosa	amborella_trichopoda	anthoceros_agrestis	aquilegia_coerulea	arabidopsis_thaliana	asterochloris_glomerata	bathycoccus_prasinos	brachypodium_distachyon	ceratopteris_richardii	chara_braunii	chlamydomonas_reinhardtii	chlorella_sorokiniana	chlorokybus_atmophyticus	chloropicon_primus	chromochloris_zofingiensis	cinnamomum_kanehirae	coccomyxa_subellipsoidea	cyanidioschyzon_merolae	cycas_panzhihuaensis	cymbomonas_tetramitiformis	diphasiastrum_complanatum	dunaliella_salina	eucalyptus_grandis	galdieria_sulphuraria	ginkgo_biloba	glycine_max	gracilariopsis_chorda	isoetes_sinensis	klebsormidium_nitens	leiosporoceros_dussii	malus_domestica	marchantia_polymorpha	megaceros_flagellaris	mesostigma_viride1140	mesotaenium_endlicherianum	micromonas_pusilla	olea_europaea	oryza_sativa	ostreobium_quekettii	ostreococcus_tauri	panicum_hallii	physcomitrium_patens	porphyra_umbilicalis	prasinoderma_coloniale	raphidocelis_subcapitata
ap2	OG0000152	Viridiplantae	16	42	26	14	5	17	18	11	4	24	13	5	14	7	7	17	15	26	13	0	26	12	20	7	22	0	19	49	0	17	7	4	35	9	4	3	3	8	44	30	10	7	26	14	0	11	21
arf	OG0000196	Chlorophyta+Streptophyta	24	34	26	23	5	15	24	0	0	24	14	1	0	0	1	0	1	24	0	0	19	0	25	0	17	0	20	62	0	31	0	3	36	5	5	0	1	0	53	29	0	0	25	17	0	0	0
arr-b	OG0000023	root	105	122	119	47	10	63	73	10	5	82	75	6	9	8	6	5	12	92	7	1	59	8	79	9	59	1	52	163	2	78	10	11	106	12	10	8	12	6	131	72	6	4	79	68	1	8	10
b3	OG0000126	Viridiplantae	4	117	16	9	7	82	51	2	0	35	15	1	0	1	2	0	1	15	2	0	10	1	16	2	43	0	15	41	0	17	3	2	46	3	2	0	1	2	100	28	1	0	48	25	0	1	1
b3	OG0000196	Chlorophyta+Streptophyta	24	34	26	23	5	15	24	0	0	24	14	1	0	0	1	0	1	24	0	0	19	0	25	0	17	0	20	62	0	31	0	3	36	5	5	0	1	0	53	29	0	0	25	17	0	0	0
b3	OG0000242	Chlorophyta+Streptophyta	33	30	18	11	3	15	19	4	0	19	13	1	2	6	1	0	4	14	2	0	32	0	19	2	20	0	10	28	0	32	8	4	32	4	3	1	2	1	31	21	3	0	20	18	0	0	3
b3	OG0002695	Spermatophyta	1	1	0	18	0	8	21	0	0	0	0	0	0	0	0	0	0	1	0	0	0	0	0	0	11	0	0	8	0	0	0	0	8	0	0	0	0	0	14	1	0	0	0	0	0	0	0
b3	OG0003459	Euphyllophyta	3	0	1	0	0	12	10	0	0	0	0	0	0	0	0	0	0	0	0	0	9	0	0	0	40	0	0	6	0	0	0	0	1	0	0	0	0	0	1	0	0	0	0	0	0	0	0
b3	OG0015779	Chlorophyta+Streptophyta	0	0	0	0	0	0	5	1	0	0	0	0	0	0	0	0	0	0	0	0	0	0	0	0	0	0	0	0	0	0	0	0	0	0	0	0	0	0	0	0	0	0	0	0	0	0	0
bbr-bpc	OG0001969	Anydrophyta	3	4	7	3	1	4	7	0	0	3	11	0	0	0	0	0	0	6	0	0	5	0	8	0	5	0	4	10	0	5	0	1	6	2	1	0	0	0	15	4	0	0	3	1	0	0	0
bes1	OG0000364	root	10	16	18	8	6	8	10	1	3	12	11	4	4	2	4	1	5	12	4	1	7	3	7	5	10	3	26	21	1	23	6	4	32	6	6	2	6	2	18	13	1	2	13	8	1	3	5
bes1	OG0001006	Phragmoplastophyta+Klebsormidiophyceae	14	5	17	4	3	3	6	0	0	5	9	1	0	0	0	0	0	5	0	0	9	0	19	0	4	0	6	11	0	12	2	3	8	3	4	0	2	0	12	5	0	0	5	6	0	0	0
bhlh	OG0000018	root	140	171	163	61	20	80	97	4	1	91	127	10	3	2	5	2	3	88	3	0	83	2	94	3	90	0	58	235	1	76	7	15	153	37	26	3	8	0	162	102	3	2	108	87	0	1	3
bhlh	OG0000286	Embryophyta	21	20	29	13	3	18	15	0	0	11	13	0	0	0	0	0	0	19	0	0	18	0	14	0	22	0	16	27	0	1	0	3	16	4	4	0	0	0	35	9	0	0	12	5	0	0	0
bhlh	OG0000798	Embryophyta	10	11	7	7	0	5	18	0	0	13	3	0	0	0	0	0	0	17	0	0	17	0	6	0	7	0	11	25	0	8	0	0	16	1	0	0	0	0	22	16	0	0	14	0	0	0	0
bhlh	OG0000805	Phragmoplastophyta+Klebsormidiophyceae	17	11	14	6	1	10	8	0	0	5	9	0	0	0	0	0	0	10	0	0	7	0	7	0	10	0	10	21	0	6	1	1	17	4	1	0	3	0	16	10	0	0	8	9	0	0	0
bhlh	OG0000857	Anydrophyta	8	28	5	5	1	10	12	0	0	13	5	0	0	0	0	0	0	13	0	0	5	0	10	0	10	0	5	26	0	3	0	1	18	1	0	0	1	0	25	15	0	0	14	0	0	0	0
bhlh	OG0000923	root	8	17	7	8	13	10	5	0	0	5	2	1	0	0	2	0	0	5	0	1	2	1	13	0	8	0	7	11	2	8	1	1	23	7	4	0	1	0	12	7	0	0	2	4	1	0	0
bhlh	OG0000933	root	4	12	13	6	3	4	7	1	1	8	7	2	1	0	2	0	1	6	1	0	5	1	4	1	14	0	4	17	1	15	2	2	13	2	4	0	1	1	14	8	2	1	8	7	0	1	1
bhlh	OG0001001	Embryophyta	2	10	10	6	2	5	10	0	0	11	8	0	0	0	0	0	0	10	0	0	13	0	10	0	8	0	7	20	0	8	0	2	13	1	1	0	0	0	13	12	0	0	13	3	0	0	0
bhlh	OG0001236	Chlorophyta+Streptophyta	4	10	6	6	1	5	6	0	0	9	3	1	0	0	2	0	0	9	0	0	7	0	10	0	7	0	4	21	0	10	2	1	10	2	3	0	1	0	10	9	0	0	9	0	0	0	0
bhlh	OG0002081	Embryophyta	24	8	0	2	1	2	2	0	0	5	0	0	0	0	0	0	0	3	0	0	5	0	0	0	3	0	4	5	0	3	0	0	4	1	2	0	0	0	2	10	0	0	7	8	0	0	0
bhlh	OG0002252	Chlorophyta+Streptophyta	3	4	3	1	2	2	4	3	0	2	3	0	5	2	0	0	5	2	1	0	1	0	6	2	2	0	2	5	0	11	1	2	4	6	2	1	0	0	3	2	4	0	3	4	0	0	8
bhlh	OG0002615	root	3	3	4	1	2	1	1	2	1	1	2	1	3	3	0	2	1	1	2	1	2	13	3	2	1	1	2	3	2	4	1	2	6	1	2	1	1	2	2	1	3	1	1	2	5	0	3
bhlh	OG0003249	Spermatophyta	0	10	0	1	0	3	6	0	0	5	0	0	0	0	0	0	0	4	0	0	1	0	0	0	6	0	1	13	0	0	0	0	9	0	0	0	0	0	8	8	0	0	8	0	0	0	0
bhlh	OG0070182	Brassicales	0	0	0	0	0	0	1	0	0	0	0	0	0	0	0	0	0	0	0	0	0	0	0	0	0	0	0	0	0	0	0	0	0	0	0	0	0	0	0	0	0	0	0	0	0	0	0
bzip	OG0000184	root	25	41	23	12	4	20	27	4	2	29	10	11	3	3	7	3	3	22	7	0	11	7	12	1	22	1	13	53	1	10	4	4	33	5	4	4	6	6	46	38	6	3	30	21	1	3	3
bzip	OG0000294	root	9	45	20	7	5	28	18	0	0	18	16	1	0	0	0	0	0	14	1	1	7	0	39	0	17	0	8	35	0	16	4	2	27	2	5	1	4	0	34	23	1	0	21	12	0	0	0
bzip	OG0000332	root	9	21	20	9	2	10	18	2	0	17	17	2	4	1	2	2	3	15	3	0	13	4	19	2	13	1	13	29	0	17	2	2	21	3	2	1	0	0	33	20	3	1	18	14	0	2	5
bzip	OG0000523	root	11	32	12	14	1	7	13	2	1	16	9	2	0	0	2	0	0	11	2	0	7	1	19	0	13	0	7	33	1	9	2	1	18	2	2	1	1	0	24	17	0	0	15	4	0	1	0
bzip	OG0000840	root	7	7	4	5	5	6	7	2	3	7	10	4	3	1	4	2	2	5	2	0	7	3	8	2	10	1	7	10	1	14	2	4	7	4	4	1	5	3	6	8	0	3	8	8	1	2	1
bzip	OG0002359	Streptophyta	36	4	2	2	2	1	3	0	0	4	2	1	0	0	2	0	0	3	0	0	7	0	3	0	2	0	3	3	0	4	3	2	4	1	2	1	0	0	5	3	0	0	4	2	0	0	0
c2h2	OG0000153	Streptophyta	20	80	39	27	4	25	28	0	0	37	24	1	0	0	1	0	0	24	0	0	18	0	19	0	23	0	13	77	0	12	4	3	40	2	5	0	2	0	71	36	0	0	42	18	0	0	0
c2h2	OG0000180	root	18	32	20	17	3	20	24	0	0	28	16	2	0	0	2	0	0	31	0	0	19	2	32	0	29	0	14	82	0	17	2	3	40	7	3	0	3	0	57	29	0	0	28	12	1	0	0
c2h2	OG0000198	Phragmoplastophyta+Klebsormidiophyceae	20	54	14	35	2	19	34	0	0	33	11	0	0	0	0	0	0	20	0	0	17	0	10	0	34	0	20	61	0	2	3	2	36	1	2	0	1	0	73	38	0	0	40	4	0	0	0
c2h2	OG0000456	root	21	12	11	6	4	9	9	5	4	9	7	2	5	5	2	4	7	11	4	2	8	4	6	3	8	1	14	24	4	13	3	3	15	3	3	3	4	5	13	12	11	3	10	7	3	6	4
c2h2	OG0001016	Chlorophyta+Streptophyta	14	8	29	6	2	7	8	0	0	7	10	0	0	0	0	0	0	11	0	0	5	0	5	0	8	0	6	18	0	6	1	1	11	2	1	0	1	0	17	10	0	0	8	2	0	0	0
c2h2	OG0001706	root	4	8	6	3	2	5	1	0	2	2	3	2	0	0	2	0	1	1	0	1	2	4	4	0	9	2	1	2	19	16	2	1	4	1	2	1	2	2	3	2	0	1	2	4	20	0	0
c2h2	OG0001918	root	7	10	2	2	1	6	5	0	2	4	1	2	2	1	0	1	1	3	0	0	6	2	3	2	2	1	2	8	1	3	1	1	9	1	1	1	2	2	9	6	2	2	4	3	1	1	1
c2h2	OG0002978	Chlorophyta+Streptophyta	4	3	6	2	1	3	2	0	0	2	4	1	2	0	0	0	2	3	1	0	2	1	7	1	1	0	1	4	0	5	1	2	4	3	2	0	1	0	2	2	0	0	2	3	0	0	1
c2h2	OG0003041	root	1	2	3	2	1	1	4	1	1	2	3	1	1	1	1	0	1	3	1	0	2	1	5	1	2	0	3	6	1	5	2	1	4	1	1	1	1	0	2	2	1	0	4	3	1	1	1
c2h2	OG0003436	root	0	5	1	1	2	1	2	1	2	1	1	1	1	2	1	4	1	1	2	0	1	7	2	2	2	0	0	4	1	2	1	1	4	1	1	1	0	3	1	1	3	2	1	3	0	1	1
c2h2	OG0003485	Chlorophyta+Streptophyta	9	4	3	2	1	2	1	0	0	2	1	1	0	0	1	1	0	1	0	0	1	0	2	0	1	0	4	3	0	6	1	2	2	3	1	1	1	0	2	2	0	0	2	4	0	0	1
c2h2	OG0003546	Chlorophyta+Streptophyta	5	1	8	2	2	1	1	0	0	1	2	2	0	1	0	0	1	1	0	0	3	1	4	0	3	0	2	4	0	9	1	1	2	1	2	0	0	5	4	1	0	0	1	1	0	0	0
c2h2	OG0004137	root	1	1	3	1	1	2	1	1	0	1	2	1	1	1	1	0	1	1	1	0	1	2	4	1	1	1	1	2	1	1	1	1	2	1	1	1	1	1	2	1	1	0	1	2	0	0	1
c2h2	OG0004770	root	13	1	1	2	1	1	1	1	0	1	1	1	1	1	1	1	1	1	1	1	1	0	1	1	1	1	1	2	1	1	1	1	2	1	1	1	1	1	2	1	1	0	1	1	1	1	1
c2h2	OG0006432	Viridiplantae	0	1	1	1	0	1	1	0	0	1	1	1	0	2	1	0	0	1	0	0	1	1	2	0	1	0	1	1	0	4	1	0	2	1	0	1	0	0	2	1	1	0	1	2	0	1	0
c2h2	OG0014511	Pentapetalae	0	0	0	0	0	0	5	0	0	0	0	0	0	0	0	0	0	0	0	0	0	0	0	0	0	0	0	1	0	0	0	0	0	0	0	0	0	0	0	0	0	0	0	0	0	0	0
c2h2	OG0019700	Magnoliopsida	0	0	0	2	0	0	2	0	0	0	0	0	0	0	0	0	0	0	0	0	0	0	0	0	0	0	0	0	0	0	0	0	0	0	0	0	0	0	0	0	0	0	0	0	0	0	0
c2h2	OG0070352	Brassicales	0	0	0	0	0	0	1	0	0	0	0	0	0	0	0	0	0	0	0	0	0	0	0	0	0	0	0	0	0	0	0	0	0	0	0	0	0	0	0	0	0	0	0	0	0	0	0
c3h	OG0000401	root	11	9	18	5	1	13	11	3	1	8	16	1	7	5	2	1	12	7	6	0	8	3	15	3	9	0	8	25	1	14	2	1	15	1	1	2	4	1	19	12	15	1	8	32	1	2	48
c3h	OG0000442	root	7	23	12	8	3	12	17	3	2	14	9	3	1	3	5	2	1	10	1	1	10	8	14	2	14	1	11	22	3	18	7	3	22	4	3	1	3	3	23	13	1	2	15	7	2	1	1
c3h	OG0000455	root	16	22	23	9	4	9	7	2	2	15	13	6	4	3	2	4	4	7	2	0	17	9	15	3	6	3	11	14	1	13	6	6	18	6	4	3	2	1	18	10	1	2	8	6	2	2	4
c3h	OG0000515	root	15	15	25	7	3	9	14	2	0	10	11	4	3	2	3	0	2	12	0	1	11	3	9	2	9	2	10	22	0	11	3	4	29	3	2	3	4	1	13	10	1	0	9	9	0	1	3
c3h	OG0000796	root	44	18	6	3	4	5	4	3	2	6	3	3	3	3	4	2	4	3	2	0	3	5	3	5	12	2	8	8	1	8	3	4	5	5	3	2	3	2	5	6	1	3	5	5	1	2	3
c3h	OG0001169	root	5	3	34	1	2	2	4	2	0	3	1	1	2	2	2	1	2	2	1	0	28	3	4	1	14	0	1	23	2	9	1	1	4	1	1	3	2	1	5	5	4	1	2	2	1	1	1
c3h	OG0001268	root	12	8	5	4	3	13	4	0	1	4	6	3	1	1	2	1	1	3	1	0	3	2	8	1	5	1	8	9	1	3	2	3	11	2	3	2	2	1	7	4	1	1	5	3	1	0	1
c3h	OG0001688	Chlorophyta+Streptophyta	8	4	6	4	0	3	4	0	1	2	7	3	1	0	0	0	1	4	0	0	4	9	12	1	3	0	3	7	0	9	0	0	5	1	1	0	1	0	5	3	0	1	4	2	0	0	1
c3h	OG0001749	root	7	2	5	2	3	2	2	1	4	2	2	3	3	2	2	2	3	2	2	1	2	5	4	3	3	2	2	4	2	7	2	2	5	2	2	2	3	4	3	2	1	5	2	2	1	3	3
c3h	OG0003938	root	0	8	2	1	2	1	1	1	1	2	1	0	1	1	2	0	2	2	1	0	1	1	1	1	1	1	2	4	0	2	1	1	2	1	1	5	0	1	1	1	1	1	2	1	0	1	2
c3h	OG0004182	root	2	1	5	1	2	1	1	1	0	1	1	1	1	1	1	1	2	2	0	1	1	0	1	1	2	1	1	5	1	5	1	1	5	1	1	1	1	1	3	1	1	0	1	2	1	0	1
c3h	OG0005050	root	0	1	1	1	4	2	3	1	1	1	1	3	1	1	1	0	1	1	1	0	1	1	3	2	3	1	1	3	1	0	1	1	3	1	1	0	1	1	0	1	0	1	1	1	1	1	1
c3h	OG0005547	Chlorophyta+Streptophyta	1	4	1	1	1	1	1	0	0	2	1	1	0	0	1	0	0	1	0	0	1	1	2	0	3	0	1	2	0	5	1	1	1	1	1	0	0	0	2	2	0	0	2	2	0	0	0
c3h	OG0005801	root	1	1	3	1	1	1	1	0	1	1	1	2	1	0	1	0	1	1	0	1	1	0	3	1	1	1	1	2	1	2	2	1	1	1	1	2	1	1	1	1	0	1	1	1	0	0	1
c3h	OG0008273	Chlorophyta+Streptophyta	4	0	10	0	0	0	1	2	0	0	0	1	0	1	0	0	0	0	0	0	2	2	0	0	0	0	0	0	0	2	0	0	0	0	0	0	0	0	0	0	0	0	0	0	0	0	0
camta	OG0001007	Viridiplantae	10	17	13	4	1	5	6	4	0	8	5	4	0	1	1	0	0	10	2	0	5	1	4	0	7	0	5	18	0	14	1	1	12	1	1	2	1	1	16	7	0	1	9	4	0	1	0
co-like	OG0000083	root	51	64	42	23	8	26	47	4	5	40	27	5	7	2	6	3	4	39	4	1	18	13	33	2	37	6	26	84	10	56	6	7	57	7	7	4	6	4	73	42	6	5	39	34	2	6	4
cpp	OG0000913	root	3	14	9	3	2	5	8	1	2	9	5	2	3	3	2	3	3	10	2	2	5	5	7	3	5	2	4	12	2	11	2	2	11	2	2	1	2	2	11	13	0	2	10	7	2	3	3
dbb	OG0000083	root	51	64	42	23	8	26	47	4	5	40	27	5	7	2	6	3	4	39	4	1	18	13	33	2	37	6	26	84	10	56	6	7	57	7	7	4	6	4	73	42	6	5	39	34	2	6	4
dof	OG0000168	Viridiplantae	19	39	31	18	2	22	36	1	1	29	26	1	1	1	1	1	1	30	0	0	15	0	19	0	26	0	15	81	0	14	1	3	49	2	2	1	1	1	54	32	1	2	30	23	0	1	1
e2f_dp	OG0001190	root	5	13	7	3	1	5	6	1	2	8	5	2	1	1	1	2	1	7	2	2	2	3	8	0	4	3	3	10	2	4	2	1	7	2	2	1	1	2	9	6	3	2	6	7	3	3	2
e2f_dp	OG0002348	root	6	4	5	2	1	2	2	1	1	3	2	1	2	1	1	1	1	6	1	4	3	1	4	0	1	3	4	4	4	4	1	1	3	2	2	0	1	1	4	3	5	1	3	3	2	1	1
eil	OG0001109	Phragmoplastophyta+Klebsormidiophyceae	18	14	29	2	1	2	6	0	0	6	5	4	0	0	0	0	0	20	0	0	4	0	12	0	4	0	7	11	0	13	1	1	10	1	1	0	1	0	9	8	0	0	7	2	0	0	0
erf	OG0000011	Viridiplantae	180	182	264	63	19	80	119	4	3	128	123	3	9	4	4	4	8	125	3	0	136	9	111	6	130	0	134	294	0	168	2	16	171	24	17	1	14	3	234	130	8	2	139	120	0	3	12
erf	OG0006217	Chlorophyta+Streptophyta	1	1	5	1	0	1	1	0	0	1	2	1	0	0	0	0	0	1	0	0	1	0	2	0	1	0	1	2	0	3	0	0	3	0	0	0	0	0	2	1	0	0	1	4	0	0	0
erf	OG0023702	Mesangiospermae	0	0	0	0	0	0	3	0	0	0	0	0	0	0	0	0	0	0	0	0	0	0	0	0	0	0	0	0	0	0	0	0	0	0	0	0	0	0	0	0	0	0	0	0	0	0	0
far1	OG0000065	Embryophyta	0	606	0	17	0	177	19	0	0	119	0	0	0	0	0	0	0	34	0	0	0	0	0	0	47	0	0	68	0	0	0	2	51	4	0	0	0	0	31	92	0	0	83	16	0	0	0
g2_like	OG0000023	root	105	122	119	47	10	63	73	10	5	82	75	6	9	8	6	5	12	92	7	1	59	8	79	9	59	1	52	163	2	78	10	11	106	12	10	8	12	6	131	72	6	4	79	68	1	8	10
g2_like	OG0070447	Camelineae	0	0	0	0	0	0	1	0	0	0	0	0	0	0	0	0	0	0	0	0	0	0	0	0	0	0	0	0	0	0	0	0	0	0	0	0	0	0	0	0	0	0	0	0	0	0	0
g2_like	OG0070807	Brassicales	0	0	0	0	0	0	1	0	0	0	0	0	0	0	0	0	0	0	0	0	0	0	0	0	0	0	0	0	0	0	0	0	0	0	0	0	0	0	0	0	0	0	0	0	0	0	0
gata	OG0000130	root	49	47	27	20	3	29	30	10	7	29	19	5	12	9	3	6	12	26	7	3	16	13	24	7	25	5	19	63	9	22	6	1	34	6	2	1	2	10	46	26	14	5	28	16	5	2	17
gebp	OG0000882	Embryophyta	29	12	5	5	1	15	28	0	0	13	4	0	0	0	0	0	0	5	0	0	10	0	3	0	3	0	5	9	0	3	0	1	8	3	1	0	0	0	15	17	0	0	13	2	0	0	0
gras	OG0000131	Anydrophyta	25	33	39	27	16	24	19	0	0	26	18	0	0	0	0	0	0	33	0	0	29	0	46	0	33	0	30	62	0	37	0	11	47	9	12	0	7	0	48	36	0	0	31	27	0	0	0
gras	OG0000583	Anydrophyta	0	37	32	1	9	1	7	0	0	30	6	0	0	0	0	0	0	3	0	0	2	0	18	0	38	0	2	22	0	13	0	4	14	1	11	0	0	0	10	11	0	0	18	7	0	0	0
gras	OG0001724	Embryophyta	1	4	12	5	4	6	4	0	0	4	1	0	0	0	0	0	0	6	0	0	5	0	12	0	4	0	4	12	0	2	0	4	9	2	3	0	0	0	6	6	0	0	6	10	0	0	0
gras	OG0003644	Embryophyta	1	4	2	2	0	3	4	0	0	4	1	0	0	0	0	0	0	5	0	0	3	0	2	0	3	0	1	8	0	4	0	0	6	0	0	0	0	0	11	5	0	0	4	0	0	0	0
grf	OG0000705	Chlorophyta+Streptophyta	5	13	15	8	2	8	9	0	1	12	8	3	0	0	3	0	0	8	0	0	8	2	9	0	7	0	5	26	0	10	4	1	17	1	1	4	1	1	26	15	0	0	11	2	0	0	0
hb-other	OG0001263	root	19	6	9	3	1	3	4	1	1	3	2	2	1	1	1	2	2	3	1	0	17	6	11	1	4	0	3	11	2	4	1	1	6	2	1	1	3	3	9	4	1	3	2	3	1	0	1
hb-other	OG0001783	Chlorophyta+Streptophyta	6	8	7	3	2	3	3	1	0	7	4	2	0	1	1	0	1	3	0	0	3	1	5	0	4	0	5	8	0	7	2	2	11	3	3	1	2	0	5	5	1	1	4	2	0	0	1
hb-other	OG0001822	root	6	2	12	4	1	2	4	1	0	2	9	4	1	0	1	0	1	2	1	0	4	2	1	1	4	0	6	9	0	3	3	1	6	2	2	0	3	0	6	2	0	0	2	3	2	0	1
hb-other	OG0005733	Chlorophyta+Streptophyta	7	1	1	1	1	1	1	0	1	2	2	1	1	0	1	0	1	1	0	0	1	1	1	1	1	0	1	2	0	2	1	1	1	1	1	1	1	1	0	1	0	1	1	1	0	0	1
hb-phd	OG0002395	Viridiplantae	12	9	4	2	1	2	3	1	1	3	3	1	1	1	1	1	1	3	1	0	2	2	3	1	2	0	6	6	0	2	1	1	4	1	1	0	1	1	4	2	2	1	3	3	0	1	1
hd_zip	OG0000171	Viridiplantae	37	27	37	16	8	19	27	0	0	24	16	2	0	0	2	1	0	28	0	0	23	0	26	0	28	0	18	63	0	11	9	2	48	2	3	0	0	0	62	31	0	0	26	25	0	1	0
hd_zip	OG0000369	Chlorophyta+Streptophyta	37	27	11	7	1	10	18	0	0	18	18	0	0	0	0	1	0	10	0	0	13	0	11	0	10	0	7	32	0	24	0	1	25	1	1	0	0	0	22	15	0	0	16	4	0	0	0
hd_zip	OG0000954	Streptophyta	41	6	16	3	5	3	6	0	0	4	11	2	0	0	2	0	0	8	0	0	8	0	5	0	4	0	5	14	0	12	1	1	9	1	1	0	2	0	14	12	0	0	5	5	0	0	0
hrt-like	OG0001432	root	8	4	6	4	4	3	6	1	0	4	4	2	1	1	1	2	3	4	1	2	4	1	4	0	4	0	4	8	2	11	2	2	7	4	2	0	2	0	5	4	3	0	3	9	2	1	2
hsf	OG0000208	root	22	33	28	16	2	15	24	4	1	25	20	2	2	1	0	1	1	31	1	3	13	1	25	2	37	5	9	53	1	21	2	2	37	3	3	2	1	4	51	27	3	1	26	8	1	1	2
lbd	OG0000113	Phragmoplastophyta+Klebsormidiophyceae	52	31	33	16	8	25	32	0	0	24	20	1	0	0	0	0	0	35	0	0	61	0	36	0	29	0	32	68	0	19	4	6	57	29	8	0	2	0	64	30	0	0	29	25	0	0	0
lbd	OG0001318	Phragmoplastophyta	17	6	6	3	1	3	6	0	0	4	6	1	0	0	0	0	0	7	0	0	5	0	8	0	8	0	4	16	0	10	0	1	10	1	1	0	1	0	14	6	0	0	6	8	0	0	0
lbd	OG0031611	Brassicales	0	0	0	0	0	0	2	0	0	0	0	0	0	0	0	0	0	0	0	0	0	0	0	0	0	0	0	0	0	0	0	0	0	0	0	0	0	0	0	0	0	0	0	0	0	0	0
lbd	OG0069770	Pentapetalae	0	0	0	0	0	0	1	0	0	0	0	0	0	0	0	0	0	0	0	0	0	0	0	0	0	0	0	0	0	0	0	0	0	0	0	0	0	0	0	0	0	0	0	0	0	0	0
lbd	OG0070506	Fabids+Malvids	0	0	0	0	0	0	1	0	0	0	0	0	0	0	0	0	0	0	0	0	0	0	0	0	0	0	0	0	0	0	0	0	0	0	0	0	0	0	0	0	0	0	0	0	0	0	0
lbd	OG0070546	Camelinae+Boechereae	0	0	0	0	0	0	1	0	0	0	0	0	0	0	0	0	0	0	0	0	0	0	0	0	0	0	0	0	0	0	0	0	0	0	0	0	0	0	0	0	0	0	0	0	0	0	0
lfy	OG0002623	root	1	3	3	2	2	2	2	1	1	2	3	2	1	0	0	1	1	3	1	0	4	1	6	0	2	0	4	5	1	6	2	1	4	2	2	1	1	1	4	2	1	1	2	3	1	1	1
lsd	OG0002390	root	0	6	4	2	1	3	3	1	1	6	1	0	1	0	2	2	1	6	0	0	2	2	5	1	3	2	1	8	0	3	1	1	5	1	1	0	1	1	8	6	3	1	4	2	1	0	1
m-type_mads	OG0000041	root	27	114	84	38	8	84	78	1	1	71	41	4	1	1	2	1	1	67	1	1	21	3	48	0	105	1	34	136	6	22	0	11	120	2	11	0	0	1	109	69	1	1	58	29	5	1	1
m-type_mads	OG0006038	root	0	1	1	1	1	1	1	1	1	1	1	1	1	1	1	0	0	2	1	1	0	1	1	1	1	1	1	1	1	2	1	1	1	1	1	1	1	1	1	1	0	1	1	2	1	1	1
m-type_mads	OG0007477	Spermatophyta	0	0	0	1	0	0	19	0	0	0	0	0	0	0	0	0	0	0	0	0	0	0	0	0	0	0	0	0	0	0	0	0	0	0	0	0	0	0	13	0	0	0	0	0	0	0	0
m-type_mads	OG0013591	Fabids+Malvids	0	0	0	0	0	0	8	0	0	0	0	0	0	0	0	0	0	0	0	0	0	0	0	0	0	0	0	0	0	0	0	0	0	0	0	0	0	0	0	0	0	0	0	0	0	0	0
m-type_mads	OG0013594	Embryophyta	0	0	0	0	0	0	8	0	0	0	0	0	0	0	0	0	0	0	0	0	0	0	0	0	0	0	0	0	0	0	0	0	0	0	0	0	0	0	0	0	0	0	0	0	0	0	0
m-type_mads	OG0023735	Brassicales	0	0	0	0	0	0	3	0	0	0	0	0	0	0	0	0	0	0	0	0	0	0	0	0	0	0	0	0	0	0	0	0	0	0	0	0	0	0	0	0	0	0	0	0	0	0	0
m-type_mads	OG0031645	Brassicales	0	0	0	0	0	0	2	0	0	0	0	0	0	0	0	0	0	0	0	0	0	0	0	0	0	0	0	0	0	0	0	0	0	0	0	0	0	0	0	0	0	0	0	0	0	0	0
mick_mads	OG0000041	root	27	114	84	38	8	84	78	1	1	71	41	4	1	1	2	1	1	67	1	1	21	3	48	0	105	1	34	136	6	22	0	11	120	2	11	0	0	1	109	69	1	1	58	29	5	1	1
myb	OG0000012	root	58	179	139	70	14	98	142	10	9	122	60	13	14	7	9	8	19	158	7	5	155	12	89	8	175	7	99	312	9	110	20	15	216	35	15	4	11	8	233	129	7	8	128	55	4	8	25
myb	OG0000093	root	40	79	35	25	5	30	39	6	7	40	20	3	7	4	4	9	9	41	8	7	22	11	30	5	36	14	18	104	18	23	4	5	49	5	5	4	4	8	71	49	7	8	41	15	9	5	5
myb	OG0002030	root	37	1	3	2	10	1	1	1	1	1	4	1	1	1	0	1	1	1	1	1	3	2	4	1	1	2	4	3	3	2	1	1	4	1	1	2	2	1	5	1	1	1	1	6	5	0	1
myb	OG0002600	root	2	3	2	2	2	2	3	1	1	2	2	2	2	1	1	0	1	3	1	0	3	2	3	1	2	0	3	4	1	4	1	2	4	2	2	0	2	1	4	2	1	1	2	6	1	1	1
myb	OG0003966	root	1	2	2	2	1	1	1	1	1	1	1	1	1	1	1	1	1	1	1	0	1	1	2	1	1	1	1	2	1	1	1	1	2	1	1	1	1	1	2	1	1	1	2	1	1	1	1
myb_related	OG0000012	root	58	179	139	70	14	98	142	10	9	122	60	13	14	7	9	8	19	158	7	5	155	12	89	8	175	7	99	312	9	110	20	15	216	35	15	4	11	8	233	129	7	8	128	55	4	8	25
myb_related	OG0000093	root	40	79	35	25	5	30	39	6	7	40	20	3	7	4	4	9	9	41	8	7	22	11	30	5	36	14	18	104	18	23	4	5	49	5	5	4	4	8	71	49	7	8	41	15	9	5	5
myb_related	OG0000134	root	43	36	45	14	4	19	24	8	7	17	20	9	5	5	4	6	8	20	6	2	23	30	27	12	16	2	23	44	5	26	6	3	35	7	4	1	8	8	36	15	9	7	19	48	2	9	6
myb_related	OG0002590	Streptophyta	2	2	5	2	1	4	4	0	0	3	4	2	0	0	1	0	0	5	0	0	3	0	3	0	2	0	3	10	0	6	1	1	7	2	2	0	1	0	5	3	0	0	3	4	0	0	0
myb_related	OG0002600	root	2	3	2	2	2	2	3	1	1	2	2	2	2	1	1	0	1	3	1	0	3	2	3	1	2	0	3	4	1	4	1	2	4	2	2	0	2	1	4	2	1	1	2	6	1	1	1
myb_related	OG0002948	root	13	4	2	1	1	2	3	0	1	2	1	2	2	1	1	1	1	1	1	0	2	1	1	1	1	1	2	7	1	2	1	1	6	1	1	3	2	1	2	2	0	1	3	2	0	0	1
myb_related	OG0002999	Phragmoplastophyta+Klebsormidiophyceae	4	3	5	4	3	2	5	0	0	3	2	1	0	0	0	0	0	4	0	0	2	0	1	0	3	0	2	6	0	6	1	3	9	2	4	0	1	0	2	3	0	0	3	1	0	0	0
myb_related	OG0003354	root	3	6	1	1	9	1	1	1	1	3	1	1	1	1	1	1	1	1	1	1	2	1	2	0	1	1	1	7	1	2	1	1	1	1	1	1	1	1	1	2	1	1	3	2	1	0	1
myb_related	OG0004021	root	5	5	3	1	0	2	2	0	1	2	1	2	0	1	1	0	0	2	0	1	1	1	5	0	2	0	1	5	0	2	1	0	3	1	0	0	1	1	2	4	0	1	2	0	0	0	0
myb_related	OG0004788	root	3	1	1	1	2	2	1	1	1	1	2	1	1	1	1	1	1	1	1	1	1	1	2	1	1	1	1	2	1	2	1	1	2	2	1	0	2	1	3	1	0	1	1	2	1	1	1
myb_related	OG0004830	root	0	1	1	1	1	2	1	1	1	2	1	0	1	1	1	1	1	1	1	1	1	2	1	1	2	1	1	2	0	2	1	1	1	3	2	1	0	1	3	2	1	1	3	1	0	1	1
myb_related	OG0070317	Spermatophyta	0	0	0	0	0	0	1	0	0	0	0	0	0	0	0	0	0	0	0	0	0	0	0	0	0	0	0	0	0	0	0	0	0	0	0	0	0	0	0	0	0	0	0	0	0	0	0
nac	OG0000045	Phragmoplastophyta	15	118	69	41	6	46	73	0	0	80	32	1	0	0	0	0	0	84	0	0	42	0	50	0	87	0	37	137	0	45	0	4	111	8	4	0	1	0	136	89	0	0	81	29	0	0	0
nac	OG0000955	Chlorophyta+Streptophyta	7	42	5	13	1	6	8	2	0	8	5	1	0	0	1	0	0	7	1	0	5	1	3	0	11	0	3	21	0	10	1	1	9	1	1	1	1	0	11	7	0	0	9	4	0	0	0
nac	OG0007677	Mesangiospermae+Nymphaeales	0	2	0	0	0	1	1	0	0	1	0	0	0	0	0	0	0	2	0	0	0	0	0	0	1	0	0	7	0	0	0	0	2	0	0	0	0	0	6	2	0	0	2	0	0	0	0
nac	OG0014523	Mesangiospermae	0	0	0	0	0	0	7	0	0	0	0	0	0	0	0	0	0	0	0	0	0	0	0	0	0	0	0	0	0	0	0	0	0	0	0	0	0	0	0	0	0	0	0	0	0	0	0
nac	OG0015789	Brassicales	0	0	0	0	0	0	6	0	0	0	0	0	0	0	0	0	0	0	0	0	0	0	0	0	0	0	0	0	0	0	0	0	0	0	0	0	0	0	0	0	0	0	0	0	0	0	0
nac	OG0015790	Brassicales	0	0	0	0	0	0	6	0	0	0	0	0	0	0	0	0	0	0	0	0	0	0	0	0	0	0	0	0	0	0	0	0	0	0	0	0	0	0	0	0	0	0	0	0	0	0	0
nac	OG0017549	Sapindales+Malvaceae+Brassicaceae	0	0	0	0	0	0	5	0	0	0	0	0	0	0	0	0	0	0	0	0	0	0	0	0	0	0	0	0	0	0	0	0	0	0	0	0	0	0	0	0	0	0	0	0	0	0	0
nac	OG0023722	Fabids+Malvids	0	0	0	0	0	0	3	0	0	0	0	0	0	0	0	0	0	0	0	0	0	0	0	0	0	0	0	0	0	0	0	0	0	0	0	0	0	0	0	0	0	0	0	0	0	0	0
nac	OG0031662	Fabids+Malvids	0	0	0	0	0	0	2	0	0	0	0	0	0	0	0	0	0	0	0	0	0	0	0	0	0	0	0	0	0	0	0	0	0	0	0	0	0	0	0	0	0	0	0	0	0	0	0
nac	OG0031685	Brassicales	0	0	0	0	0	0	2	0	0	0	0	0	0	0	0	0	0	0	0	0	0	0	0	0	0	0	0	0	0	0	0	0	0	0	0	0	0	0	0	0	0	0	0	0	0	0	0
nac	OG0070333	Brassicales	0	0	0	0	0	0	1	0	0	0	0	0	0	0	0	0	0	0	0	0	0	0	0	0	0	0	0	0	0	0	0	0	0	0	0	0	0	0	0	0	0	0	0	0	0	0	0
nac	OG0070364	Camelinae+Boechereae	0	0	0	0	0	0	1	0	0	0	0	0	0	0	0	0	0	0	0	0	0	0	0	0	0	0	0	0	0	0	0	0	0	0	0	0	0	0	0	0	0	0	0	0	0	0	0
nac	OG0070497	Brassicales	0	0	0	0	0	0	1	0	0	0	0	0	0	0	0	0	0	0	0	0	0	0	0	0	0	0	0	0	0	0	0	0	0	0	0	0	0	0	0	0	0	0	0	0	0	0	0
nac	OG0070858	Brassicales	0	0	0	0	0	0	1	0	0	0	0	0	0	0	0	0	0	0	0	0	0	0	0	0	0	0	0	0	0	0	0	0	0	0	0	0	0	0	0	0	0	0	0	0	0	0	0
nac	OG0070942	Pentapetalae	0	0	0	0	0	0	1	0	0	0	0	0	0	0	0	0	0	0	0	0	0	0	0	0	0	0	0	0	0	0	0	0	0	0	0	0	0	0	0	0	0	0	0	0	0	0	0
nac	OG0070944	Brassicales	0	0	0	0	0	0	1	0	0	0	0	0	0	0	0	0	0	0	0	0	0	0	0	0	0	0	0	0	0	0	0	0	0	0	0	0	0	0	0	0	0	0	0	0	0	0	0
nf-x1	OG0002633	root	7	3	5	3	0	3	2	0	0	3	2	4	1	0	3	0	2	1	1	0	3	1	5	2	3	1	2	6	1	4	2	1	4	3	2	1	2	0	2	2	2	0	2	2	0	0	1
nf-ya	OG0000980	root	8	19	6	6	1	5	10	1	1	8	5	2	0	0	1	1	0	8	1	0	6	1	14	0	8	1	10	21	1	4	1	1	11	1	1	1	1	1	19	11	2	1	9	2	1	0	0
nf-yb	OG0000307	root	18	18	12	9	9	11	13	3	3	17	9	2	3	2	3	3	3	19	3	3	14	3	16	2	16	2	14	35	2	15	3	4	27	6	4	2	2	3	25	13	2	3	15	9	2	3	3
nf-yc	OG0000400	root	12	24	9	8	7	10	14	4	3	16	7	4	4	3	2	3	5	14	3	3	8	6	16	3	8	4	9	24	2	9	4	5	15	5	5	3	3	3	15	16	2	3	14	12	2	2	5
nin-like	OG0000263	root	21	15	16	9	6	10	16	6	4	16	19	9	16	9	8	5	6	12	5	0	12	11	16	7	17	5	9	32	3	13	8	6	18	5	6	1	9	6	21	15	9	4	12	20	3	5	5
nzz_spl	OG0003794	Embryophyta	5	1	4	2	1	2	1	0	0	1	3	0	0	0	0	0	0	2	0	0	4	0	4	0	3	0	2	7	0	3	0	1	4	1	2	0	0	0	5	1	0	0	1	3	0	0	0
rav	OG0000242	Chlorophyta+Streptophyta	33	30	18	11	3	15	19	4	0	19	13	1	2	6	1	0	4	14	2	0	32	0	19	2	20	0	10	28	0	32	8	4	32	4	3	1	2	1	31	21	3	0	20	18	0	0	3
s1fa-like	OG0005979	Chlorophyta+Streptophyta	1	3	2	1	1	1	3	0	0	1	1	1	1	0	1	0	1	2	0	0	1	0	1	1	1	0	1	4	0	2	0	1	2	1	1	0	1	0	2	2	0	0	1	3	0	0	0
sap	OG0006582	Tracheophyta	3	0	2	1	0	1	1	0	0	0	1	0	0	0	0	0	0	1	0	0	1	0	3	0	1	0	1	2	0	5	0	0	2	0	0	0	0	0	5	0	0	0	0	0	0	0	0
sbp	OG0000165	Viridiplantae	83	28	37	13	4	13	17	4	4	17	13	2	23	32	3	0	6	18	4	0	17	5	34	2	16	0	17	45	0	27	2	4	31	4	4	1	4	2	46	19	10	0	19	17	0	1	6
srs	OG0001910	Streptophyta	1	6	6	4	0	3	10	0	0	5	5	2	0	0	1	0	0	3	0	0	2	0	8	0	6	0	2	20	0	7	0	0	9	1	0	0	1	0	8	5	0	0	7	2	0	0	0
srs	OG0006312	Chlorophyta+Streptophyta	3	1	1	1	1	1	1	0	0	1	2	1	0	0	1	2	0	1	0	0	1	0	1	0	1	0	1	2	0	2	1	1	2	1	1	0	1	0	3	1	0	0	1	1	0	0	0
stat	OG0001304	Phragmoplastophyta+Klebsormidiophyceae	3	2	8	1	1	1	2	0	0	1	5	3	0	0	0	0	0	2	0	0	1	0	4	0	2	0	149	2	0	2	2	1	1	2	1	0	3	0	0	1	0	0	1	4	0	0	0
tale	OG0000175	root	30	38	50	14	2	20	22	0	3	26	17	2	3	0	1	2	0	25	0	2	16	5	16	2	20	1	15	71	1	15	9	3	41	7	3	1	4	3	57	29	4	3	23	14	2	0	0
tcp	OG0000699	Phragmoplastophyta	9	13	27	9	1	5	11	0	0	10	5	1	0	0	0	0	0	21	0	0	8	0	5	0	9	0	9	30	0	7	0	1	18	1	1	0	0	0	28	12	0	0	10	2	0	0	0
tcp	OG0000775	Phragmoplastophyta	9	13	15	6	1	9	13	0	0	11	8	1	0	0	0	0	0	14	0	0	8	0	14	0	7	0	6	24	0	8	0	1	17	1	1	0	1	0	28	11	0	0	12	5	0	0	0
trihelix	OG0000214	Viridiplantae	19	8	50	6	19	4	4	0	1	6	17	13	0	0	1	0	0	8	1	0	51	3	32	0	4	0	68	10	0	102	8	10	8	20	6	0	1	1	5	7	0	1	6	18	0	1	0
trihelix	OG0000325	Phragmoplastophyta+Klebsormidiophyceae	48	13	63	9	11	11	11	0	0	11	12	0	0	0	0	0	0	7	0	0	23	0	33	0	8	0	25	22	0	27	5	2	19	7	5	0	2	0	17	11	0	0	11	16	0	0	0
trihelix	OG0001128	Phragmoplastophyta	12	12	10	6	1	6	7	0	0	5	6	1	0	0	0	0	0	7	0	0	8	0	6	0	7	0	7	22	0	9	0	1	16	1	1	0	1	0	12	6	0	0	5	4	0	0	0
trihelix	OG0001494	Chlorophyta+Streptophyta	14	4	9	3	2	3	4	0	0	4	2	2	1	0	1	0	1	4	0	0	8	0	10	0	4	0	8	7	0	6	0	2	7	2	3	0	2	0	10	4	0	0	5	5	0	0	0
trihelix	OG0002922	Embryophyta	6	7	5	3	1	3	3	0	0	5	3	0	0	0	0	0	0	3	0	0	4	0	0	0	3	0	4	9	0	4	0	1	6	1	1	0	0	0	7	4	0	0	5	0	0	0	0
trihelix	OG0003173	Viridiplantae	3	2	2	2	1	3	2	1	1	2	2	1	1	1	1	1	1	2	1	0	2	1	2	1	2	0	1	7	0	4	1	1	6	1	1	0	2	1	3	2	1	1	4	2	0	1	1
trihelix	OG0004207	Viridiplantae	4	2	2	1	1	1	1	1	1	1	1	1	1	1	0	1	1	1	1	0	3	1	2	2	1	0	2	4	0	2	1	1	2	1	1	1	1	1	3	1	0	1	1	1	0	1	1
voz	OG0005904	Anydrophyta	2	2	4	1	0	1	2	0	0	2	2	0	0	0	0	0	0	2	0	0	2	0	0	0	2	0	2	6	0	0	0	0	3	0	0	0	0	0	1	2	0	0	2	3	0	0	0
whirly	OG0003488	Chlorophyta+Streptophyta	3	2	5	2	1	3	3	1	1	2	1	0	1	1	1	0	1	2	1	0	4	2	4	2	2	0	2	7	0	2	1	1	3	1	1	1	1	1	2	2	1	1	2	0	0	0	1
wox	OG0000402	Chlorophyta+Streptophyta	16	17	15	9	7	10	16	0	2	13	26	0	0	0	0	0	0	14	0	0	23	0	9	0	11	0	14	34	0	13	1	3	18	1	4	0	1	4	43	14	0	1	12	3	0	0	0
wrky	OG0000019	root	92	1	26	38	0	1	133	1	0	2	189	0	4	0	2	1	7	9	1	0	77	2	0	5	588	0	242	221	1	4	2	0	377	16	0	0	0	0	20	2	0	0	3	15	0	0	0
wrky	OG0000029	Viridiplantae	84	119	118	34	6	40	71	1	2	88	66	1	1	1	0	2	1	71	1	0	59	1	65	4	81	0	46	175	0	53	2	6	115	14	7	1	7	2	150	101	0	3	94	36	0	4	4
wrky	OG0000117	root	65	41	54	20	17	18	22	2	2	21	51	17	4	2	7	2	5	20	2	2	21	8	23	9	37	5	24	58	3	32	7	8	38	13	7	2	7	2	57	24	2	2	23	24	4	3	5
yabby	OG0001702	root	3	11	0	5	0	5	6	0	0	8	0	0	1	0	2	1	2	8	0	1	3	1	1	0	6	2	3	17	0	0	1	1	11	0	1	0	1	2	8	8	3	1	8	0	1	1	0
zf-hd	OG0000441	Streptophyta	14	17	16	9	1	16	17	0	0	21	11	3	0	0	2	0	0	15	0	0	14	0	17	0	10	0	10	47	0	8	4	1	19	1	2	1	1	0	27	14	0	0	14	13	0	0	0
[truncated: 124 more columns]
