# Supplementary material for: PharaohFUN: phylogenomic analysis for plant protein history and function elucidation
Source: Mol Biol Evol. 2026 Jan 31;43(2):msag011. doi: 10.1093/molbev/msag011 (PMC12866927; doi:10.1093/molbev/msag011)
Supplement: msag011_Supplementary_Data [file msag011_supplementary_data.zip › Sup_TableS6.xlsx]

## Sheet: Sup_TableS6
Family	OG	Domains	Gene_count
ap2	OG0000152	PF00847.26	35
ap2	OG0000152	PF03535.18	2
ap2	OG0000152	PF04618.17	2
ap2	OG0000152	PF05308.16	2
ap2	OG0000152	PF05751.16	2
ap2	OG0000152	PF14153.11	2
ap2	OG0000152	PF15912.10	1
ap2	OG0000152	PF16101.10	1
ap2	OG0000152	PF20504.3	3
ap2	OG0000152	PF22812.1	1
arf	OG0000196	PF00564.30	3
arf	OG0000196	PF02309.22	40
arf	OG0000196	PF02362.26	47
arf	OG0000196	PF03153.18	1
arf	OG0000196	PF03353.20	2
arf	OG0000196	PF03885.18	1
arf	OG0000196	PF04417.17	2
arf	OG0000196	PF05608.18	1
arf	OG0000196	PF06459.17	1
arf	OG0000196	PF06507.18	27
arf	OG0000196	PF07653.23	1
arf	OG0000196	PF09217.15	2
arf	OG0000196	PF10748.14	1
arf	OG0000196	PF13580.11	1
arf	OG0000196	PF19343.5	1
arf	OG0000196	PF23698.1	1
arr-b	OG0000023	PF00072.30	38
arr-b	OG0000023	PF00249.37	61
arr-b	OG0000023	PF00782.25	3
arr-b	OG0000023	PF00830.24	1
arr-b	OG0000023	PF00851.24	1
arr-b	OG0000023	PF02724.19	2
arr-b	OG0000023	PF03719.21	1
arr-b	OG0000023	PF04147.17	2
arr-b	OG0000023	PF04618.17	2
arr-b	OG0000023	PF04931.18	4
arr-b	OG0000023	PF05308.16	2
arr-b	OG0000023	PF06203.19	7
arr-b	OG0000023	PF07325.16	1
arr-b	OG0000023	PF07497.18	1
arr-b	OG0000023	PF08348.17	2
arr-b	OG0000023	PF08593.15	1
arr-b	OG0000023	PF09425.15	4
arr-b	OG0000023	PF09726.14	1
arr-b	OG0000023	PF10394.15	2
arr-b	OG0000023	PF11615.13	1
arr-b	OG0000023	PF13017.12	3
arr-b	OG0000023	PF13299.11	13
arr-b	OG0000023	PF14379.11	17
arr-b	OG0000023	PF15346.11	1
arr-b	OG0000023	PF15725.10	1
arr-b	OG0000023	PF15928.10	1
arr-b	OG0000023	PF16101.10	1
arr-b	OG0000023	PF16149.10	2
arr-b	OG0000023	PF16566.10	1
arr-b	OG0000023	PF16574.10	1
arr-b	OG0000023	PF16660.10	1
arr-b	OG0000023	PF17916.6	1
arr-b	OG0000023	PF18137.7	4
arr-b	OG0000023	PF18428.7	1
arr-b	OG0000023	PF19259.5	1
arr-b	OG0000023	PF19990.4	2
arr-b	OG0000023	PF20161.5	2
arr-b	OG0000023	PF21714.3	5
arr-b	OG0000023	PF24332.1	1
b3	OG0000126	PF00531.28	3
b3	OG0000126	PF01056.23	1
b3	OG0000126	PF02298.23	2
b3	OG0000126	PF02341.20	2
b3	OG0000126	PF02362.26	130
b3	OG0000126	PF02724.19	5
b3	OG0000126	PF03120.22	1
b3	OG0000126	PF03628.18	14
b3	OG0000126	PF03754.18	5
b3	OG0000126	PF04014.23	18
b3	OG0000126	PF04147.17	3
b3	OG0000126	PF04889.17	1
b3	OG0000126	PF05327.17	2
b3	OG0000126	PF05595.16	2
b3	OG0000126	PF05642.16	1
b3	OG0000126	PF06236.17	1
b3	OG0000126	PF06524.17	2
b3	OG0000126	PF07133.16	1
b3	OG0000126	PF07497.18	3
b3	OG0000126	PF07568.18	4
b3	OG0000126	PF09073.15	3
b3	OG0000126	PF09531.15	1
b3	OG0000126	PF10205.14	1
b3	OG0000126	PF10713.14	7
b3	OG0000126	PF10733.14	5
b3	OG0000126	PF11467.13	1
b3	OG0000126	PF11711.13	2
b3	OG0000126	PF11719.13	1
b3	OG0000126	PF12287.13	1
b3	OG0000126	PF12722.12	1
b3	OG0000126	PF12871.12	1
b3	OG0000126	PF14743.12	4
b3	OG0000126	PF15149.11	1
b3	OG0000126	PF15576.11	1
b3	OG0000126	PF15697.10	2
b3	OG0000126	PF16190.11	1
b3	OG0000126	PF16364.11	2
b3	OG0000126	PF17428.7	2
b3	OG0000126	PF17814.7	3
b3	OG0000126	PF18435.7	1
b3	OG0000126	PF19482.4	2
b3	OG0000126	PF19951.4	2
b3	OG0000126	PF20711.2	2
b3	OG0000126	PF22091.2	3
b3	OG0000126	PF22132.1	3
b3	OG0000126	PF23616.1	3
b3	OG0000126	PF23751.1	1
b3	OG0000126	PF23798.1	1
b3	OG0000126	PF23935.1	4
b3	OG0000126	PF24388.1	8
b3	OG0000196	PF00564.30	3
b3	OG0000196	PF02309.22	40
b3	OG0000196	PF02362.26	47
b3	OG0000196	PF03153.18	1
b3	OG0000196	PF03353.20	2
b3	OG0000196	PF03885.18	1
b3	OG0000196	PF04417.17	2
b3	OG0000196	PF05608.18	1
b3	OG0000196	PF06459.17	1
b3	OG0000196	PF06507.18	27
b3	OG0000196	PF07653.23	1
b3	OG0000196	PF09217.15	2
b3	OG0000196	PF10748.14	1
b3	OG0000196	PF13580.11	1
b3	OG0000196	PF19343.5	1
b3	OG0000196	PF23698.1	1
b3	OG0000242	PF00847.26	6
b3	OG0000242	PF02362.26	23
b3	OG0000242	PF03754.18	21
b3	OG0000242	PF07496.21	3
b3	OG0000242	PF09783.14	1
b3	OG0000242	PF16619.10	2
b3	OG0000242	PF18531.7	1
b3	OG0000242	PF21830.1	3
b3	OG0000242	PF22141.1	2
b3	OG0002695	PF00577.26	2
b3	OG0002695	PF01022.26	1
b3	OG0002695	PF01366.23	1
b3	OG0002695	PF01423.28	1
b3	OG0002695	PF02219.23	1
b3	OG0002695	PF02362.26	17
b3	OG0002695	PF03754.18	29
b3	OG0002695	PF04682.17	2
b3	OG0002695	PF05363.17	2
b3	OG0002695	PF06414.18	1
b3	OG0002695	PF08158.18	1
b3	OG0002695	PF09429.15	1
b3	OG0002695	PF12965.13	2
b3	OG0002695	PF14632.11	1
b3	OG0002695	PF16160.10	2
b3	OG0002695	PF16188.10	1
b3	OG0002695	PF20062.4	1
b3	OG0002695	PF20286.3	1
b3	OG0002695	PF22207.2	2
b3	OG0003459	PF01364.23	1
b3	OG0003459	PF02362.26	6
b3	OG0003459	PF03221.22	2
b3	OG0003459	PF03754.18	4
b3	OG0003459	PF04368.18	1
b3	OG0003459	PF10667.14	1
b3	OG0003459	PF17268.7	1
b3	OG0003459	PF23942.1	1
b3	OG0015779	PF02362.26	5
b3	OG0015779	PF03754.18	1
b3	OG0015779	PF08268.17	2
bbr-bpc	OG0001969	PF00616.24	1
bbr-bpc	OG0001969	PF05300.16	2
bbr-bpc	OG0001969	PF06217.17	7
bbr-bpc	OG0001969	PF12072.13	1
bbr-bpc	OG0001969	PF17715.6	2
bbr-bpc	OG0001969	PF22038.1	1
bes1	OG0000364	PF01301.25	2
bes1	OG0000364	PF01373.23	10
bes1	OG0000364	PF02618.21	1
bes1	OG0000364	PF02724.19	1
bes1	OG0000364	PF04909.20	2
bes1	OG0000364	PF05687.18	2
bes1	OG0000364	PF05918.17	1
bes1	OG0000364	PF06112.16	1
bes1	OG0000364	PF07744.19	1
bes1	OG0000364	PF14166.11	2
bes1	OG0000364	PF16056.10	1
bes1	OG0001006	PF05518.16	1
bes1	OG0001006	PF05687.18	10
bes1	OG0001006	PF11914.13	1
bhlh	OG0000018	PF00010.31	108
bhlh	OG0000018	PF00191.25	1
bhlh	OG0000018	PF00257.24	1
bhlh	OG0000018	PF00527.23	2
bhlh	OG0000018	PF00646.38	3
bhlh	OG0000018	PF00666.23	2
bhlh	OG0000018	PF00772.26	3
bhlh	OG0000018	PF00798.23	2
bhlh	OG0000018	PF00802.24	1
bhlh	OG0000018	PF00992.25	1
bhlh	OG0000018	PF01000.31	2
bhlh	OG0000018	PF01316.27	1
bhlh	OG0000018	PF01649.23	1
bhlh	OG0000018	PF02059.20	2
bhlh	OG0000018	PF02316.22	2
bhlh	OG0000018	PF02590.22	3
bhlh	OG0000018	PF02724.19	1
bhlh	OG0000018	PF02845.22	2
bhlh	OG0000018	PF03343.18	2
bhlh	OG0000018	PF03954.19	2
bhlh	OG0000018	PF04281.18	10
bhlh	OG0000018	PF04931.18	1
bhlh	OG0000018	PF04977.20	3
bhlh	OG0000018	PF05008.21	3
bhlh	OG0000018	PF05053.19	1
bhlh	OG0000018	PF05086.17	1
bhlh	OG0000018	PF05320.17	1
bhlh	OG0000018	PF05623.17	1
bhlh	OG0000018	PF05859.17	6
bhlh	OG0000018	PF06012.17	1
bhlh	OG0000018	PF06152.16	1
bhlh	OG0000018	PF06934.16	1
bhlh	OG0000018	PF07218.16	1
bhlh	OG0000018	PF08292.18	2
bhlh	OG0000018	PF09026.15	2
bhlh	OG0000018	PF09602.15	2
bhlh	OG0000018	PF09660.15	1
bhlh	OG0000018	PF09710.15	1
bhlh	OG0000018	PF09753.14	2
bhlh	OG0000018	PF09806.14	6
bhlh	OG0000018	PF10123.14	1
bhlh	OG0000018	PF10186.14	1
bhlh	OG0000018	PF10307.15	4
bhlh	OG0000018	PF11009.14	1
bhlh	OG0000018	PF11155.13	1
bhlh	OG0000018	PF11315.13	2
bhlh	OG0000018	PF11332.13	3
bhlh	OG0000018	PF11566.13	2
bhlh	OG0000018	PF12033.13	2
bhlh	OG0000018	PF12179.13	2
bhlh	OG0000018	PF12637.12	3
bhlh	OG0000018	PF12937.12	4
bhlh	OG0000018	PF13291.12	4
bhlh	OG0000018	PF14215.12	30
bhlh	OG0000018	PF14282.11	1
bhlh	OG0000018	PF14571.11	2
bhlh	OG0000018	PF14665.11	1
bhlh	OG0000018	PF14851.11	4
bhlh	OG0000018	PF14992.11	1
bhlh	OG0000018	PF15027.12	2
bhlh	OG0000018	PF15039.11	2
bhlh	OG0000018	PF15045.11	1
bhlh	OG0000018	PF15282.11	1
bhlh	OG0000018	PF15449.11	1
bhlh	OG0000018	PF15624.11	1
bhlh	OG0000018	PF15807.10	1
bhlh	OG0000018	PF15928.10	1
bhlh	OG0000018	PF15966.10	4
bhlh	OG0000018	PF15994.10	1
bhlh	OG0000018	PF16487.10	1
bhlh	OG0000018	PF16489.11	1
bhlh	OG0000018	PF16516.10	2
bhlh	OG0000018	PF16591.11	2
bhlh	OG0000018	PF16593.10	2
bhlh	OG0000018	PF16789.10	2
bhlh	OG0000018	PF17098.10	1
bhlh	OG0000018	PF17208.8	2
bhlh	OG0000018	PF17213.9	3
bhlh	OG0000018	PF17579.7	1
bhlh	OG0000018	PF17643.6	3
bhlh	OG0000018	PF17675.6	2
bhlh	OG0000018	PF17707.6	1
bhlh	OG0000018	PF18035.6	1
bhlh	OG0000018	PF18053.6	1
bhlh	OG0000018	PF18319.7	1
bhlh	OG0000018	PF18579.7	2
bhlh	OG0000018	PF19101.5	2
bhlh	OG0000018	PF19537.4	1
bhlh	OG0000018	PF20524.3	1
bhlh	OG0000018	PF20607.3	2
bhlh	OG0000018	PF20642.2	1
bhlh	OG0000018	PF20667.3	2
bhlh	OG0000018	PF20773.4	1
bhlh	OG0000018	PF21019.4	2
bhlh	OG0000018	PF21128.4	3
bhlh	OG0000018	PF21403.4	1
bhlh	OG0000018	PF21424.3	1
bhlh	OG0000018	PF22251.1	1
bhlh	OG0000018	PF22511.2	1
bhlh	OG0000018	PF22642.1	2
bhlh	OG0000018	PF22665.2	1
bhlh	OG0000018	PF22754.3	28
bhlh	OG0000018	PF23133.1	6
bhlh	OG0000018	PF23173.1	66
bhlh	OG0000018	PF23174.1	21
bhlh	OG0000018	PF23176.1	50
bhlh	OG0000018	PF23179.1	1
bhlh	OG0000018	PF23181.1	11
bhlh	OG0000018	PF23183.1	7
bhlh	OG0000018	PF23651.1	1
bhlh	OG0000018	PF24235.1	2
bhlh	OG0000018	PF24310.1	3
bhlh	OG0000018	PF24393.1	1
bhlh	OG0000018	PF24615.2	1
bhlh	OG0000018	PF24627.1	1
bhlh	OG0000018	PF24628.1	1
bhlh	OG0000018	PF24718.1	2
bhlh	OG0000018	PF24918.1	2
bhlh	OG0000018	PF24931.1	4
bhlh	OG0000018	PF25014.1	1
bhlh	OG0000286	PF00010.31	19
bhlh	OG0000286	PF00715.22	1
bhlh	OG0000286	PF00758.23	2
bhlh	OG0000286	PF02025.20	3
bhlh	OG0000286	PF02403.27	2
bhlh	OG0000286	PF02671.26	1
bhlh	OG0000286	PF03630.20	1
bhlh	OG0000286	PF04528.18	3
bhlh	OG0000286	PF05093.18	1
bhlh	OG0000286	PF05266.19	2
bhlh	OG0000286	PF05549.16	1
bhlh	OG0000286	PF06156.18	2
bhlh	OG0000286	PF07554.19	1
bhlh	OG0000286	PF10544.15	2
bhlh	OG0000286	PF12970.12	1
bhlh	OG0000286	PF13710.12	1
bhlh	OG0000286	PF16789.10	1
bhlh	OG0000286	PF20648.2	2
bhlh	OG0000286	PF20959.2	2
bhlh	OG0000286	PF21390.2	2
bhlh	OG0000286	PF22754.3	1
bhlh	OG0000286	PF23174.1	2
bhlh	OG0000286	PF23179.1	6
bhlh	OG0000286	PF23181.1	4
bhlh	OG0000286	PF23183.1	2
bhlh	OG0000286	PF23554.2	1
bhlh	OG0000286	PF24810.1	2
bhlh	OG0000798	PF00010.31	3
bhlh	OG0000798	PF02657.20	2
bhlh	OG0000798	PF03237.21	1
bhlh	OG0000798	PF03867.19	1
bhlh	OG0000798	PF04220.17	1
bhlh	OG0000798	PF04281.18	1
bhlh	OG0000798	PF04534.17	1
bhlh	OG0000798	PF06783.16	1
bhlh	OG0000798	PF07047.17	1
bhlh	OG0000798	PF09845.14	1
bhlh	OG0000798	PF13565.12	2
bhlh	OG0000798	PF14039.11	2
bhlh	OG0000798	PF15116.11	1
bhlh	OG0000798	PF15949.10	1
bhlh	OG0000798	PF18818.7	2
bhlh	OG0000798	PF19148.5	2
bhlh	OG0000798	PF22035.1	2
bhlh	OG0000798	PF23173.1	3
bhlh	OG0000798	PF23176.1	6
bhlh	OG0000805	PF00010.31	6
bhlh	OG0000805	PF14215.12	14
bhlh	OG0000805	PF18915.5	2
bhlh	OG0000805	PF21146.3	1
bhlh	OG0000805	PF22754.3	2
bhlh	OG0000805	PF23176.1	5
bhlh	OG0000805	PF24914.1	2
bhlh	OG0000857	PF00010.31	13
bhlh	OG0000857	PF01352.32	2
bhlh	OG0000857	PF01583.26	1
bhlh	OG0000857	PF03189.18	1
bhlh	OG0000857	PF04281.18	12
bhlh	OG0000857	PF04734.18	1
bhlh	OG0000857	PF08755.16	1
bhlh	OG0000857	PF09520.16	1
bhlh	OG0000857	PF11947.13	2
bhlh	OG0000857	PF13103.11	1
bhlh	OG0000857	PF23174.1	3
bhlh	OG0000923	PF00010.31	1
bhlh	OG0000923	PF02172.21	2
bhlh	OG0000923	PF04078.19	1
bhlh	OG0000923	PF05008.21	1
bhlh	OG0000923	PF09606.15	2
bhlh	OG0000923	PF13575.12	1
bhlh	OG0000923	PF16494.10	2
bhlh	OG0000923	PF16987.10	7
bhlh	OG0000923	PF21539.2	6
bhlh	OG0000933	PF00010.31	12
bhlh	OG0000933	PF00804.31	1
bhlh	OG0000933	PF01025.24	2
bhlh	OG0000933	PF01166.23	1
bhlh	OG0000933	PF01763.21	1
bhlh	OG0000933	PF01920.25	1
bhlh	OG0000933	PF01956.21	1
bhlh	OG0000933	PF02006.22	3
bhlh	OG0000933	PF02160.20	1
bhlh	OG0000933	PF02183.23	6
bhlh	OG0000933	PF02212.23	2
bhlh	OG0000933	PF02403.27	3
bhlh	OG0000933	PF03148.19	1
bhlh	OG0000933	PF03748.19	2
bhlh	OG0000933	PF03961.19	4
bhlh	OG0000933	PF04136.21	2
bhlh	OG0000933	PF04513.17	1
bhlh	OG0000933	PF04849.18	1
bhlh	OG0000933	PF04977.20	10
bhlh	OG0000933	PF05557.18	2
bhlh	OG0000933	PF05600.17	1
bhlh	OG0000933	PF05615.18	2
bhlh	OG0000933	PF05929.16	2
bhlh	OG0000933	PF06005.17	11
bhlh	OG0000933	PF06013.18	2
bhlh	OG0000933	PF06103.16	1
bhlh	OG0000933	PF06156.18	10
bhlh	OG0000933	PF06419.17	2
bhlh	OG0000933	PF06428.16	2
bhlh	OG0000933	PF06785.16	3
bhlh	OG0000933	PF06876.18	2
bhlh	OG0000933	PF06978.16	1
bhlh	OG0000933	PF07400.16	1
bhlh	OG0000933	PF07798.16	2
bhlh	OG0000933	PF07851.18	2
bhlh	OG0000933	PF07926.17	1
bhlh	OG0000933	PF08172.17	2
bhlh	OG0000933	PF08286.16	1
bhlh	OG0000933	PF08317.16	3
bhlh	OG0000933	PF09177.16	2
bhlh	OG0000933	PF09726.14	1
bhlh	OG0000933	PF09738.14	2
bhlh	OG0000933	PF09798.14	1
bhlh	OG0000933	PF10046.14	1
bhlh	OG0000933	PF10199.14	1
bhlh	OG0000933	PF10211.14	3
bhlh	OG0000933	PF10224.14	1
bhlh	OG0000933	PF10234.14	3
bhlh	OG0000933	PF10267.14	1
bhlh	OG0000933	PF10473.14	1
bhlh	OG0000933	PF10482.14	2
bhlh	OG0000933	PF11180.13	1
bhlh	OG0000933	PF11740.13	1
bhlh	OG0000933	PF11932.13	2
bhlh	OG0000933	PF12325.13	4
bhlh	OG0000933	PF12329.13	3
bhlh	OG0000933	PF12443.13	2
bhlh	OG0000933	PF12548.13	2
bhlh	OG0000933	PF13166.12	3
bhlh	OG0000933	PF13476.12	2
bhlh	OG0000933	PF13600.11	3
bhlh	OG0000933	PF13870.11	5
bhlh	OG0000933	PF14235.11	1
bhlh	OG0000933	PF14282.11	1
bhlh	OG0000933	PF14362.11	1
bhlh	OG0000933	PF14932.11	4
bhlh	OG0000933	PF15035.11	1
bhlh	OG0000933	PF15294.11	2
bhlh	OG0000933	PF15460.11	1
bhlh	OG0000933	PF15761.10	2
bhlh	OG0000933	PF15794.10	2
bhlh	OG0000933	PF16043.10	3
bhlh	OG0000933	PF16454.10	1
bhlh	OG0000933	PF16471.10	4
bhlh	OG0000933	PF16740.10	2
bhlh	OG0000933	PF16830.10	1
bhlh	OG0000933	PF16888.10	1
bhlh	OG0000933	PF17230.7	1
bhlh	OG0000933	PF17675.6	10
bhlh	OG0000933	PF18363.6	1
bhlh	OG0000933	PF18595.6	2
bhlh	OG0000933	PF19579.4	2
bhlh	OG0000933	PF19745.5	1
bhlh	OG0000933	PF20492.3	2
bhlh	OG0000933	PF20994.2	2
bhlh	OG0000933	PF21007.2	2
bhlh	OG0000933	PF23067.1	1
bhlh	OG0000933	PF23177.1	11
bhlh	OG0000933	PF24319.2	3
bhlh	OG0000933	PF25014.1	2
bhlh	OG0000933	PF25078.1	1
bhlh	OG0001001	PF00010.31	19
bhlh	OG0001001	PF00125.30	2
bhlh	OG0001001	PF01636.29	1
bhlh	OG0001001	PF01641.26	1
bhlh	OG0001001	PF02724.19	3
bhlh	OG0001001	PF06459.17	1
bhlh	OG0001001	PF09845.14	2
bhlh	OG0001001	PF10310.14	1
bhlh	OG0001001	PF10500.14	2
bhlh	OG0001001	PF11871.13	1
bhlh	OG0001001	PF13291.12	3
bhlh	OG0001001	PF13446.11	1
bhlh	OG0001001	PF14127.11	3
bhlh	OG0001001	PF14632.11	1
bhlh	OG0001001	PF14851.11	1
bhlh	OG0001001	PF15819.10	3
bhlh	OG0001001	PF17063.10	2
bhlh	OG0001001	PF17085.10	1
bhlh	OG0001001	PF19402.4	2
bhlh	OG0001001	PF20180.4	2
bhlh	OG0001001	PF22754.3	11
bhlh	OG0001001	PF23172.1	2
bhlh	OG0001001	PF23173.1	3
bhlh	OG0001001	PF24519.1	1
bhlh	OG0001236	PF00010.31	8
bhlh	OG0001236	PF05859.17	2
bhlh	OG0001236	PF11213.13	2
bhlh	OG0001236	PF22754.3	12
bhlh	OG0001236	PF23173.1	1
bhlh	OG0001236	PF23176.1	5
bhlh	OG0001236	PF23183.1	3
bhlh	OG0001236	PF24824.1	3
bhlh	OG0001236	PF24931.1	2
bhlh	OG0002081	PF00010.31	3
bhlh	OG0002081	PF09691.15	2
bhlh	OG0002081	PF14215.12	2
bhlh	OG0002081	PF23132.1	2
bhlh	OG0002081	PF23133.1	1
bhlh	OG0002081	PF23181.1	1
bhlh	OG0002252	PF00010.31	6
bhlh	OG0002252	PF12196.13	2
bhlh	OG0002252	PF14812.11	2
bhlh	OG0002252	PF15387.11	2
bhlh	OG0002252	PF22032.1	1
bhlh	OG0002252	PF22754.3	3
bhlh	OG0002252	PF22812.1	2
bhlh	OG0002252	PF23176.1	1
bhlh	OG0002252	PF23177.1	1
bhlh	OG0002615	PF00004.35	1
bhlh	OG0002615	PF00005.33	3
bhlh	OG0002615	PF00503.26	1
bhlh	OG0002615	PF01230.28	1
bhlh	OG0002615	PF01661.27	2
bhlh	OG0002615	PF03029.23	1
bhlh	OG0002615	PF11969.13	1
bhlh	OG0002615	PF13191.12	2
bhlh	OG0002615	PF13207.12	2
bhlh	OG0002615	PF13238.12	2
bhlh	OG0002615	PF13245.12	2
bhlh	OG0002615	PF13401.12	2
bhlh	OG0002615	PF13479.12	2
bhlh	OG0002615	PF13555.12	1
bhlh	OG0002615	PF13671.12	1
bhlh	OG0002615	PF14532.12	1
bhlh	OG0002615	PF16278.11	1
bhlh	OG0002615	PF20720.3	1
bhlh	OG0003249	PF00010.31	12
bhlh	OG0003249	PF00512.31	2
bhlh	OG0003249	PF00804.31	6
bhlh	OG0003249	PF01166.23	2
bhlh	OG0003249	PF03523.18	2
bhlh	OG0003249	PF03750.18	1
bhlh	OG0003249	PF03874.21	2
bhlh	OG0003249	PF04632.18	1
bhlh	OG0003249	PF04849.18	1
bhlh	OG0003249	PF06008.19	1
bhlh	OG0003249	PF06009.19	4
bhlh	OG0003249	PF06103.16	11
bhlh	OG0003249	PF06252.17	1
bhlh	OG0003249	PF06667.17	2
bhlh	OG0003249	PF07575.19	1
bhlh	OG0003249	PF08700.17	1
bhlh	OG0003249	PF08822.17	1
bhlh	OG0003249	PF08826.15	1
bhlh	OG0003249	PF10473.14	1
bhlh	OG0003249	PF14106.11	2
bhlh	OG0003249	PF14282.11	9
bhlh	OG0003249	PF14523.12	2
bhlh	OG0003249	PF15233.11	2
bhlh	OG0003249	PF16526.10	4
bhlh	OG0003249	PF18323.6	2
bhlh	OG0003249	PF18391.7	1
bhlh	OG0003249	PF19220.5	2
bhlh	OG0003249	PF20640.2	1
bhlh	OG0003249	PF22944.1	1
bhlh	OG0003249	PF23174.1	7
bhlh	OG0003249	PF23183.1	4
bhlh	OG0003249	PF24580.1	2
bhlh	OG0003249	PF24590.1	1
bhlh	OG0003249	PF24611.2	1
bhlh	OG0003249	PF24627.1	3
bhlh	OG0070182	PF00010.31	1
bhlh	OG0070182	PF10056.14	2
bhlh	OG0070182	PF24567.1	2
bzip	OG0000184	PF00170.26	51
bzip	OG0000184	PF01025.24	2
bzip	OG0000184	PF01166.23	10
bzip	OG0000184	PF02183.23	20
bzip	OG0000184	PF03131.22	34
bzip	OG0000184	PF03233.18	1
bzip	OG0000184	PF03744.18	1
bzip	OG0000184	PF03961.19	3
bzip	OG0000184	PF04108.17	1
bzip	OG0000184	PF04136.21	2
bzip	OG0000184	PF04728.18	3
bzip	OG0000184	PF04822.18	2
bzip	OG0000184	PF04849.18	4
bzip	OG0000184	PF04871.18	2
bzip	OG0000184	PF04890.18	1
bzip	OG0000184	PF04899.17	2
bzip	OG0000184	PF04977.20	14
bzip	OG0000184	PF05103.18	1
bzip	OG0000184	PF05266.19	2
bzip	OG0000184	PF05278.17	1
bzip	OG0000184	PF05377.16	6
bzip	OG0000184	PF05644.16	1
bzip	OG0000184	PF05667.16	2
bzip	OG0000184	PF05812.17	2
bzip	OG0000184	PF05837.17	2
bzip	OG0000184	PF05859.17	1
bzip	OG0000184	PF05911.16	1
bzip	OG0000184	PF05929.16	1
bzip	OG0000184	PF06005.17	9
bzip	OG0000184	PF06103.16	3
bzip	OG0000184	PF06156.18	25
bzip	OG0000184	PF06391.18	2
bzip	OG0000184	PF06635.17	1
bzip	OG0000184	PF06785.16	7
bzip	OG0000184	PF07246.16	1
bzip	OG0000184	PF07558.16	2
bzip	OG0000184	PF07716.20	60
bzip	OG0000184	PF07777.16	10
bzip	OG0000184	PF07851.18	1
bzip	OG0000184	PF07889.17	2
bzip	OG0000184	PF07926.17	2
bzip	OG0000184	PF07989.16	5
bzip	OG0000184	PF08286.16	2
bzip	OG0000184	PF08614.16	7
bzip	OG0000184	PF08647.16	1
bzip	OG0000184	PF08783.17	2
bzip	OG0000184	PF08961.15	1
bzip	OG0000184	PF09026.15	1
bzip	OG0000184	PF09177.16	2
bzip	OG0000184	PF09415.16	2
bzip	OG0000184	PF09726.14	5
bzip	OG0000184	PF09763.15	1
bzip	OG0000184	PF09789.14	1
bzip	OG0000184	PF09798.14	1
bzip	OG0000184	PF09943.14	1
bzip	OG0000184	PF10046.14	3
bzip	OG0000184	PF10224.14	3
bzip	OG0000184	PF10231.14	1
bzip	OG0000184	PF10473.14	1
bzip	OG0000184	PF10482.14	2
bzip	OG0000184	PF10500.14	2
bzip	OG0000184	PF10805.13	2
bzip	OG0000184	PF11166.13	1
bzip	OG0000184	PF11559.13	5
bzip	OG0000184	PF11594.13	1
bzip	OG0000184	PF11932.13	2
bzip	OG0000184	PF12316.13	1
bzip	OG0000184	PF12329.13	2
bzip	OG0000184	PF12498.13	11
bzip	OG0000184	PF12577.13	2
bzip	OG0000184	PF13600.11	2
bzip	OG0000184	PF13747.11	3
bzip	OG0000184	PF13851.11	3
bzip	OG0000184	PF13863.11	30
bzip	OG0000184	PF14197.11	7
bzip	OG0000184	PF14400.11	1
bzip	OG0000184	PF14597.12	1
bzip	OG0000184	PF14661.11	3
bzip	OG0000184	PF14662.11	2
bzip	OG0000184	PF14775.11	4
bzip	OG0000184	PF14817.11	1
bzip	OG0000184	PF14932.11	6
bzip	OG0000184	PF14988.11	1
bzip	OG0000184	PF15136.11	6
bzip	OG0000184	PF15339.11	2
bzip	OG0000184	PF15374.11	1
bzip	OG0000184	PF15898.10	3
bzip	OG0000184	PF15908.10	1
bzip	OG0000184	PF15960.10	1
bzip	OG0000184	PF16034.10	1
bzip	OG0000184	PF16046.10	1
bzip	OG0000184	PF16195.10	2
bzip	OG0000184	PF16331.10	2
bzip	OG0000184	PF16471.10	3
bzip	OG0000184	PF16559.10	3
bzip	OG0000184	PF16596.10	16
bzip	OG0000184	PF16689.10	3
bzip	OG0000184	PF17460.7	1
bzip	OG0000184	PF17675.6	3
bzip	OG0000184	PF17804.6	1
bzip	OG0000184	PF18293.6	1
bzip	OG0000184	PF18476.7	1
bzip	OG0000184	PF18504.6	2
bzip	OG0000184	PF18570.6	1
bzip	OG0000184	PF18595.6	1
bzip	OG0000184	PF18887.5	1
bzip	OG0000184	PF19220.5	1
bzip	OG0000184	PF19710.4	2
bzip	OG0000184	PF20529.3	1
bzip	OG0000184	PF20570.3	4
bzip	OG0000184	PF20981.2	3
bzip	OG0000184	PF21924.1	1
bzip	OG0000184	PF22216.1	3
bzip	OG0000184	PF22506.2	3
bzip	OG0000184	PF22770.2	1
bzip	OG0000184	PF23594.1	3
bzip	OG0000184	PF23735.1	3
bzip	OG0000184	PF23824.1	2
bzip	OG0000184	PF24319.2	2
bzip	OG0000184	PF24554.1	1
bzip	OG0000294	PF00170.26	15
bzip	OG0000294	PF01618.21	2
bzip	OG0000294	PF02601.20	4
bzip	OG0000294	PF02609.21	2
bzip	OG0000294	PF03131.22	15
bzip	OG0000294	PF03178.21	2
bzip	OG0000294	PF03961.19	2
bzip	OG0000294	PF05164.18	2
bzip	OG0000294	PF05214.17	2
bzip	OG0000294	PF06229.18	1
bzip	OG0000294	PF06424.17	2
bzip	OG0000294	PF07716.20	17
bzip	OG0000294	PF07813.17	6
bzip	OG0000294	PF08317.16	3
bzip	OG0000294	PF09718.15	1
bzip	OG0000294	PF11897.13	2
bzip	OG0000294	PF11923.13	2
bzip	OG0000294	PF13102.12	1
bzip	OG0000294	PF13733.12	1
bzip	OG0000294	PF13801.11	2
bzip	OG0000294	PF13863.11	3
bzip	OG0000294	PF14144.11	22
bzip	OG0000294	PF14760.11	5
bzip	OG0000294	PF14989.11	2
bzip	OG0000294	PF18094.7	1
bzip	OG0000294	PF18728.6	1
bzip	OG0000294	PF20651.3	3
bzip	OG0000294	PF23214.1	7
bzip	OG0000294	PF24423.1	6
bzip	OG0000294	PF24566.1	1
bzip	OG0000294	PF24703.2	1
bzip	OG0000332	PF00170.26	46
bzip	OG0000332	PF00675.25	1
bzip	OG0000332	PF01496.24	1
bzip	OG0000332	PF03131.22	31
bzip	OG0000332	PF03153.18	1
bzip	OG0000332	PF04102.17	3
bzip	OG0000332	PF04363.17	1
bzip	OG0000332	PF04508.17	3
bzip	OG0000332	PF04632.18	1
bzip	OG0000332	PF04977.20	4
bzip	OG0000332	PF05377.16	3
bzip	OG0000332	PF05557.18	1
bzip	OG0000332	PF05667.16	1
bzip	OG0000332	PF06005.17	10
bzip	OG0000332	PF06013.18	2
bzip	OG0000332	PF06156.18	8
bzip	OG0000332	PF06657.18	2
bzip	OG0000332	PF06785.16	3
bzip	OG0000332	PF07334.18	1
bzip	OG0000332	PF07631.16	2
bzip	OG0000332	PF07716.20	46
bzip	OG0000332	PF07889.17	2
bzip	OG0000332	PF07989.16	7
bzip	OG0000332	PF08132.16	1
bzip	OG0000332	PF08227.16	2
bzip	OG0000332	PF08232.17	6
bzip	OG0000332	PF08317.16	2
bzip	OG0000332	PF08614.16	6
bzip	OG0000332	PF08702.15	1
bzip	OG0000332	PF09673.15	3
bzip	OG0000332	PF11351.13	2
bzip	OG0000332	PF11365.13	2
bzip	OG0000332	PF11559.13	1
bzip	OG0000332	PF12011.13	1
bzip	OG0000332	PF12698.13	1
bzip	OG0000332	PF12709.12	1
bzip	OG0000332	PF12836.13	2
bzip	OG0000332	PF13476.12	1
bzip	OG0000332	PF13721.11	3
bzip	OG0000332	PF13758.11	2
bzip	OG0000332	PF14197.11	4
bzip	OG0000332	PF14662.11	4
bzip	OG0000332	PF14931.11	2
bzip	OG0000332	PF14932.11	3
bzip	OG0000332	PF15070.11	1
bzip	OG0000332	PF15186.11	1
bzip	OG0000332	PF15294.11	1
bzip	OG0000332	PF16316.10	1
bzip	OG0000332	PF16331.10	3
bzip	OG0000332	PF16378.10	2
bzip	OG0000332	PF16526.10	5
bzip	OG0000332	PF16559.10	9
bzip	OG0000332	PF17060.10	1
bzip	OG0000332	PF17098.10	1
bzip	OG0000332	PF17675.6	3
bzip	OG0000332	PF18481.7	1
bzip	OG0000332	PF19005.6	1
bzip	OG0000332	PF19111.5	2
bzip	OG0000332	PF19579.4	9
bzip	OG0000332	PF19925.4	1
bzip	OG0000332	PF20117.4	1
bzip	OG0000332	PF23482.1	1
bzip	OG0000332	PF25014.1	8
bzip	OG0000523	PF00170.26	15
bzip	OG0000523	PF02370.21	1
bzip	OG0000523	PF02841.20	1
bzip	OG0000523	PF03131.22	22
bzip	OG0000523	PF05300.16	3
bzip	OG0000523	PF06937.16	1
bzip	OG0000523	PF07200.18	1
bzip	OG0000523	PF07218.16	2
bzip	OG0000523	PF07558.16	2
bzip	OG0000523	PF07716.20	18
bzip	OG0000523	PF08286.16	1
bzip	OG0000523	PF08614.16	2
bzip	OG0000523	PF09548.15	2
bzip	OG0000523	PF10107.15	1
bzip	OG0000523	PF12137.13	1
bzip	OG0000523	PF13747.11	1
bzip	OG0000523	PF14077.11	2
bzip	OG0000523	PF14362.11	1
bzip	OG0000523	PF14661.11	5
bzip	OG0000523	PF17768.7	1
bzip	OG0000523	PF19491.4	1
bzip	OG0000523	PF19776.5	1
bzip	OG0000523	PF20451.3	1
bzip	OG0000523	PF21884.2	1
bzip	OG0000523	PF22087.1	1
bzip	OG0000523	PF23824.1	1
bzip	OG0000523	PF24151.1	1
bzip	OG0000840	PF00170.26	7
bzip	OG0000840	PF01166.23	7
bzip	OG0000840	PF01496.24	1
bzip	OG0000840	PF02724.19	1
bzip	OG0000840	PF03131.22	7
bzip	OG0000840	PF03902.18	3
bzip	OG0000840	PF03980.19	2
bzip	OG0000840	PF04871.18	1
bzip	OG0000840	PF04889.17	1
bzip	OG0000840	PF04977.20	2
bzip	OG0000840	PF05266.19	2
bzip	OG0000840	PF05300.16	2
bzip	OG0000840	PF05377.16	1
bzip	OG0000840	PF05539.16	1
bzip	OG0000840	PF06716.16	1
bzip	OG0000840	PF07165.16	1
bzip	OG0000840	PF07246.16	2
bzip	OG0000840	PF07716.20	10
bzip	OG0000840	PF08172.17	1
bzip	OG0000840	PF08192.17	1
bzip	OG0000840	PF08286.16	1
bzip	OG0000840	PF08537.15	1
bzip	OG0000840	PF08826.15	2
bzip	OG0000840	PF09726.14	1
bzip	OG0000840	PF09766.14	1
bzip	OG0000840	PF10023.15	1
bzip	OG0000840	PF10473.14	4
bzip	OG0000840	PF12086.13	1
bzip	OG0000840	PF13851.11	1
bzip	OG0000840	PF14071.11	2
bzip	OG0000840	PF14362.11	1
bzip	OG0000840	PF15015.11	1
bzip	OG0000840	PF15370.11	2
bzip	OG0000840	PF15619.11	2
bzip	OG0000840	PF16526.10	2
bzip	OG0000840	PF19776.5	1
bzip	OG0000840	PF20870.2	1
bzip	OG0002359	PF00170.26	3
bzip	OG0002359	PF07716.20	3
bzip	OG0002359	PF08954.16	2
bzip	OG0002359	PF09973.14	1
bzip	OG0002359	PF11593.13	2
bzip	OG0002359	PF14077.11	2
bzip	OG0002359	PF14303.12	2
bzip	OG0002359	PF14389.11	2
bzip	OG0002359	PF23338.1	1
c2h2	OG0000153	PF00096.32	34
c2h2	OG0000153	PF00339.34	1
c2h2	OG0000153	PF02724.19	1
c2h2	OG0000153	PF02748.20	4
c2h2	OG0000153	PF03839.21	1
c2h2	OG0000153	PF05290.17	1
c2h2	OG0000153	PF12171.14	17
c2h2	OG0000153	PF12756.13	3
c2h2	OG0000153	PF12874.13	5
c2h2	OG0000153	PF13465.12	3
c2h2	OG0000153	PF13894.12	46
c2h2	OG0000153	PF13912.12	35
c2h2	OG0000153	PF13913.12	2
c2h2	OG0000153	PF15121.11	1
c2h2	OG0000153	PF17069.10	1
c2h2	OG0000153	PF17731.6	1
c2h2	OG0000153	PF18868.7	10
c2h2	OG0000153	PF23077.1	6
c2h2	OG0000153	PF23101.1	2
c2h2	OG0000153	PF23102.1	1
c2h2	OG0000153	PF23224.1	1
c2h2	OG0000153	PF23320.1	1
c2h2	OG0000180	PF00096.32	97
c2h2	OG0000180	PF01155.25	2
c2h2	OG0000180	PF02255.21	2
c2h2	OG0000180	PF02724.19	1
c2h2	OG0000180	PF02892.21	14
c2h2	OG0000180	PF04364.18	3
c2h2	OG0000180	PF04810.20	12
c2h2	OG0000180	PF04931.18	1
c2h2	OG0000180	PF05605.18	3
c2h2	OG0000180	PF06752.17	1
c2h2	OG0000180	PF07975.18	10
c2h2	OG0000180	PF09596.15	2
c2h2	OG0000180	PF10721.14	1
c2h2	OG0000180	PF11330.14	1
c2h2	OG0000180	PF11331.13	3
c2h2	OG0000180	PF12171.14	64
c2h2	OG0000180	PF12756.13	7
c2h2	OG0000180	PF12874.13	72
c2h2	OG0000180	PF13465.12	32
c2h2	OG0000180	PF13717.11	9
c2h2	OG0000180	PF13894.12	108
c2h2	OG0000180	PF13912.12	67
c2h2	OG0000180	PF14279.12	3
c2h2	OG0000180	PF15688.10	1
c2h2	OG0000180	PF16195.10	2
c2h2	OG0000180	PF16619.10	1
c2h2	OG0000180	PF17566.7	2
c2h2	OG0000180	PF17772.7	15
c2h2	OG0000180	PF18112.7	4
c2h2	OG0000180	PF18439.7	12
c2h2	OG0000180	PF18868.7	6
c2h2	OG0000180	PF21361.3	15
c2h2	OG0000180	PF22391.1	2
c2h2	OG0000180	PF22992.2	25
c2h2	OG0000180	PF22995.2	53
c2h2	OG0000180	PF22996.2	21
c2h2	OG0000180	PF23107.1	7
c2h2	OG0000180	PF23108.1	4
c2h2	OG0000180	PF23115.1	23
c2h2	OG0000180	PF23118.1	33
c2h2	OG0000180	PF23250.1	7
c2h2	OG0000180	PF23447.1	44
c2h2	OG0000180	PF23455.1	5
c2h2	OG0000180	PF24485.1	2
c2h2	OG0000180	PF24633.1	8
c2h2	OG0000180	PF24666.1	2
c2h2	OG0000180	PF24757.1	1
c2h2	OG0000180	PF24759.1	1
c2h2	OG0000180	PF24941.1	1
c2h2	OG0000198	PF00096.32	85
c2h2	OG0000198	PF00228.25	3
c2h2	OG0000198	PF00253.27	3
c2h2	OG0000198	PF00412.28	2
c2h2	OG0000198	PF00569.23	3
c2h2	OG0000198	PF00937.23	2
c2h2	OG0000198	PF01080.22	1
c2h2	OG0000198	PF01363.27	9
c2h2	OG0000198	PF01927.22	6
c2h2	OG0000198	PF02150.21	4
c2h2	OG0000198	PF02724.19	2
c2h2	OG0000198	PF02748.20	6
c2h2	OG0000198	PF02892.21	7
c2h2	OG0000198	PF03107.22	13
c2h2	OG0000198	PF03153.18	1
c2h2	OG0000198	PF03286.19	1
c2h2	OG0000198	PF03608.18	1
c2h2	OG0000198	PF04383.19	1
c2h2	OG0000198	PF04423.19	2
c2h2	OG0000198	PF04438.22	9
c2h2	OG0000198	PF05077.17	4
c2h2	OG0000198	PF05327.17	2
c2h2	OG0000198	PF05495.17	3
c2h2	OG0000198	PF05515.16	2
c2h2	OG0000198	PF05605.18	8
c2h2	OG0000198	PF05642.16	1
c2h2	OG0000198	PF06397.17	8
c2h2	OG0000198	PF07117.16	2
c2h2	OG0000198	PF07282.18	4
c2h2	OG0000198	PF07754.17	4
c2h2	OG0000198	PF07975.18	19
c2h2	OG0000198	PF08070.16	3
c2h2	OG0000198	PF09073.15	1
c2h2	OG0000198	PF09184.16	1
c2h2	OG0000198	PF09416.16	1
c2h2	OG0000198	PF09538.15	1
c2h2	OG0000198	PF09723.15	28
c2h2	OG0000198	PF09995.15	2
c2h2	OG0000198	PF10254.14	1
c2h2	OG0000198	PF10367.15	9
c2h2	OG0000198	PF10446.14	1
c2h2	OG0000198	PF10917.13	1
c2h2	OG0000198	PF11595.13	1
c2h2	OG0000198	PF11705.13	1
c2h2	OG0000198	PF12171.14	70
c2h2	OG0000198	PF12226.14	1
c2h2	OG0000198	PF12255.14	2
c2h2	OG0000198	PF12756.13	55
c2h2	OG0000198	PF12874.13	57
c2h2	OG0000198	PF12907.13	3
c2h2	OG0000198	PF13465.12	74
c2h2	OG0000198	PF13696.11	2
c2h2	OG0000198	PF13717.11	2
c2h2	OG0000198	PF13894.12	87
c2h2	OG0000198	PF13912.12	85
c2h2	OG0000198	PF13913.12	9
c2h2	OG0000198	PF14353.12	2
c2h2	OG0000198	PF14375.11	2
c2h2	OG0000198	PF14441.12	3
c2h2	OG0000198	PF14446.12	3
c2h2	OG0000198	PF14471.11	2
c2h2	OG0000198	PF14650.11	2
c2h2	OG0000198	PF14812.11	2
c2h2	OG0000198	PF14851.11	2
c2h2	OG0000198	PF15749.10	3
c2h2	OG0000198	PF15750.11	3
c2h2	OG0000198	PF15770.10	2
c2h2	OG0000198	PF15909.11	20
c2h2	OG0000198	PF16049.10	1
c2h2	OG0000198	PF16091.10	1
c2h2	OG0000198	PF16278.11	5
c2h2	OG0000198	PF16293.11	8
c2h2	OG0000198	PF16619.10	2
c2h2	OG0000198	PF16622.11	14
c2h2	OG0000198	PF16744.11	3
c2h2	OG0000198	PF17003.11	3
c2h2	OG0000198	PF17110.10	1
c2h2	OG0000198	PF17123.11	13
c2h2	OG0000198	PF17180.10	8
c2h2	OG0000198	PF17232.7	2
c2h2	OG0000198	PF17772.7	3
c2h2	OG0000198	PF17979.7	3
c2h2	OG0000198	PF18112.7	3
c2h2	OG0000198	PF18366.7	2
c2h2	OG0000198	PF18439.7	17
c2h2	OG0000198	PF18445.7	2
c2h2	OG0000198	PF18547.6	2
c2h2	OG0000198	PF18829.7	1
c2h2	OG0000198	PF18868.7	18
c2h2	OG0000198	PF19126.5	3
c2h2	OG0000198	PF19561.4	2
c2h2	OG0000198	PF19627.4	1
c2h2	OG0000198	PF20097.4	4
c2h2	OG0000198	PF20644.2	2
c2h2	OG0000198	PF20925.3	1
c2h2	OG0000198	PF21225.3	5
c2h2	OG0000198	PF21272.3	3
c2h2	OG0000198	PF21372.3	2
c2h2	OG0000198	PF21664.2	2
c2h2	OG0000198	PF21816.3	3
c2h2	OG0000198	PF22034.2	33
c2h2	OG0000198	PF22191.2	2
c2h2	OG0000198	PF22586.1	1
c2h2	OG0000198	PF22995.2	12
c2h2	OG0000198	PF23077.1	11
c2h2	OG0000198	PF23101.1	28
c2h2	OG0000198	PF23102.1	17
c2h2	OG0000198	PF23103.1	27
c2h2	OG0000198	PF23107.1	23
c2h2	OG0000198	PF23108.1	2
c2h2	OG0000198	PF23137.1	4
c2h2	OG0000198	PF23217.2	8
c2h2	OG0000198	PF23228.1	2
c2h2	OG0000198	PF23320.1	26
c2h2	OG0000198	PF23447.1	2
c2h2	OG0000198	PF23451.1	8
c2h2	OG0000198	PF23455.1	9
c2h2	OG0000198	PF23475.1	2
c2h2	OG0000198	PF23548.1	2
c2h2	OG0000198	PF24071.1	26
c2h2	OG0000198	PF24181.1	1
c2h2	OG0000198	PF24292.1	3
c2h2	OG0000198	PF24446.1	4
c2h2	OG0000198	PF24452.1	1
c2h2	OG0000198	PF24485.1	5
c2h2	OG0000198	PF24759.1	1
c2h2	OG0000456	PF00096.32	10
c2h2	OG0000456	PF00628.35	3
c2h2	OG0000456	PF01388.27	2
c2h2	OG0000456	PF02318.22	1
c2h2	OG0000456	PF02373.28	14
c2h2	OG0000456	PF02375.23	10
c2h2	OG0000456	PF02928.21	10
c2h2	OG0000456	PF05964.19	4
c2h2	OG0000456	PF05965.19	6
c2h2	OG0000456	PF08429.16	4
c2h2	OG0000456	PF11195.14	2
c2h2	OG0000456	PF12585.13	2
c2h2	OG0000456	PF13465.12	5
c2h2	OG0000456	PF13894.12	5
c2h2	OG0000456	PF15909.11	4
c2h2	OG0000456	PF19810.5	1
c2h2	OG0000456	PF21323.2	8
c2h2	OG0000456	PF23561.1	3
c2h2	OG0001016	PF00096.32	6
c2h2	OG0001016	PF02146.23	2
c2h2	OG0001016	PF13894.12	2
c2h2	OG0001016	PF13912.12	1
c2h2	OG0001016	PF14445.12	3
c2h2	OG0001016	PF16988.10	2
c2h2	OG0001016	PF17003.11	1
c2h2	OG0001016	PF19306.5	1
c2h2	OG0001016	PF24446.1	1
c2h2	OG0001706	PF00096.32	9
c2h2	OG0001706	PF12171.14	7
c2h2	OG0001706	PF12874.13	7
c2h2	OG0001706	PF13465.12	12
c2h2	OG0001706	PF13894.12	9
c2h2	OG0001706	PF16159.10	7
c2h2	OG0001706	PF18868.7	4
c2h2	OG0001706	PF21816.3	6
c2h2	OG0001706	PF22110.2	4
c2h2	OG0001706	PF24446.1	6
c2h2	OG0001918	PF00096.32	1
c2h2	OG0001918	PF00612.33	2
c2h2	OG0001918	PF02724.19	3
c2h2	OG0001918	PF04147.17	4
c2h2	OG0001918	PF04931.18	1
c2h2	OG0001918	PF05477.16	2
c2h2	OG0001918	PF05764.18	4
c2h2	OG0001918	PF05793.18	2
c2h2	OG0001918	PF06524.17	1
c2h2	OG0001918	PF07052.16	1
c2h2	OG0001918	PF07133.16	1
c2h2	OG0001918	PF09073.15	1
c2h2	OG0001918	PF10498.14	2
c2h2	OG0001918	PF12171.14	1
c2h2	OG0001918	PF12226.14	1
c2h2	OG0001918	PF12722.12	2
c2h2	OG0001918	PF12874.13	2
c2h2	OG0001918	PF13894.12	3
c2h2	OG0001918	PF13912.12	2
c2h2	OG0001918	PF14812.11	1
c2h2	OG0001918	PF17474.7	1
c2h2	OG0001918	PF17800.7	4
c2h2	OG0001918	PF18408.7	2
c2h2	OG0001918	PF21816.3	1
c2h2	OG0001918	PF23077.1	1
c2h2	OG0001918	PF23107.1	1
c2h2	OG0001918	PF24609.1	1
c2h2	OG0002978	PF00055.23	1
c2h2	OG0002978	PF00096.32	2
c2h2	OG0002978	PF00532.27	1
c2h2	OG0002978	PF01936.24	3
c2h2	OG0002978	PF05605.18	2
c2h2	OG0002978	PF07279.17	1
c2h2	OG0002978	PF12171.14	1
c2h2	OG0002978	PF13894.12	2
c2h2	OG0002978	PF17003.11	1
c2h2	OG0002978	PF23320.1	2
c2h2	OG0002978	PF23612.1	1
c2h2	OG0003041	PF00096.32	11
c2h2	OG0003041	PF01428.22	14
c2h2	OG0003041	PF01485.27	12
c2h2	OG0003041	PF02928.21	2
c2h2	OG0003041	PF04236.20	6
c2h2	OG0003041	PF04551.19	3
c2h2	OG0003041	PF04780.17	3
c2h2	OG0003041	PF05605.18	7
c2h2	OG0003041	PF12171.14	5
c2h2	OG0003041	PF13894.12	9
c2h2	OG0003041	PF13912.12	4
c2h2	OG0003041	PF14353.12	4
c2h2	OG0003041	PF15486.11	2
c2h2	OG0003041	PF16159.10	5
c2h2	OG0003041	PF16293.11	3
c2h2	OG0003041	PF16622.11	2
c2h2	OG0003041	PF18217.7	3
c2h2	OG0003041	PF18366.7	3
c2h2	OG0003041	PF18439.7	6
c2h2	OG0003041	PF21816.3	3
c2h2	OG0003041	PF22191.2	13
c2h2	OG0003041	PF23107.1	4
c2h2	OG0003041	PF23165.1	4
c2h2	OG0003041	PF23320.1	4
c2h2	OG0003041	PF23475.1	4
c2h2	OG0003041	PF24110.1	4
c2h2	OG0003041	PF24560.1	2
c2h2	OG0003436	PF00096.32	2
c2h2	OG0003436	PF04959.19	1
c2h2	OG0003436	PF12171.14	1
c2h2	OG0003436	PF13465.12	1
c2h2	OG0003436	PF13894.12	2
c2h2	OG0003436	PF15202.11	2
c2h2	OG0003436	PF18091.7	2
c2h2	OG0003436	PF23107.1	1
c2h2	OG0003485	PF00096.32	5
c2h2	OG0003485	PF02176.24	4
c2h2	OG0003485	PF11706.13	4
c2h2	OG0003485	PF13465.12	6
c2h2	OG0003485	PF13894.12	5
c2h2	OG0003485	PF15909.11	2
c2h2	OG0003485	PF16159.10	5
c2h2	OG0003485	PF17017.11	4
c2h2	OG0003485	PF21816.3	5
c2h2	OG0003485	PF22110.2	6
c2h2	OG0003485	PF24757.1	5
c2h2	OG0003546	PF00096.32	1
c2h2	OG0003546	PF13894.12	1
c2h2	OG0003546	PF16622.11	1
c2h2	OG0004137	PF00096.32	2
c2h2	OG0004137	PF00412.28	1
c2h2	OG0004137	PF02748.20	2
c2h2	OG0004137	PF04423.19	2
c2h2	OG0004137	PF04780.17	1
c2h2	OG0004137	PF10367.15	2
c2h2	OG0004137	PF12171.14	2
c2h2	OG0004137	PF13894.12	2
c2h2	OG0004137	PF23107.1	2
c2h2	OG0004137	PF23108.1	2
c2h2	OG0004770	PF00096.32	2
c2h2	OG0004770	PF00226.36	1
c2h2	OG0004770	PF08790.17	2
c2h2	OG0004770	PF12171.14	2
c2h2	OG0004770	PF12756.13	2
c2h2	OG0004770	PF12874.13	1
c2h2	OG0004770	PF13894.12	2
c2h2	OG0004770	PF13912.12	2
c2h2	OG0004770	PF21884.2	7
c2h2	OG0004770	PF22586.1	2
c2h2	OG0004770	PF23102.1	1
c2h2	OG0004770	PF23949.1	2
c2h2	OG0004770	PF25095.1	1
c2h2	OG0006432	PF00096.32	3
c2h2	OG0006432	PF13894.12	4
c2h2	OG0006432	PF17003.11	1
c2h2	OG0006432	PF17017.11	2
c2h2	OG0006432	PF19134.6	3
c2h2	OG0006432	PF24446.1	2
c2h2	OG0006432	PF24757.1	3
c2h2	OG0014511	PF00096.32	9
c2h2	OG0014511	PF00105.24	1
c2h2	OG0014511	PF09538.15	5
c2h2	OG0014511	PF13894.12	11
c2h2	OG0014511	PF16159.10	1
c2h2	OG0014511	PF16975.12	2
c2h2	OG0014511	PF17003.11	1
c2h2	OG0014511	PF17576.7	1
c2h2	OG0014511	PF18387.7	1
c2h2	OG0014511	PF21278.2	3
c2h2	OG0014511	PF21713.2	2
c2h2	OG0014511	PF23101.1	1
c2h2	OG0014511	PF23102.1	8
c2h2	OG0014511	PF25017.1	2
c2h2	OG0019700	PF00096.32	4
c2h2	OG0019700	PF01286.23	2
c2h2	OG0019700	PF02892.21	2
c2h2	OG0019700	PF07975.18	2
c2h2	OG0019700	PF09723.15	2
c2h2	OG0019700	PF12171.14	2
c2h2	OG0019700	PF12874.13	2
c2h2	OG0019700	PF13465.12	6
c2h2	OG0019700	PF13894.12	4
c2h2	OG0019700	PF13912.12	4
c2h2	OG0019700	PF15122.11	1
c2h2	OG0019700	PF15446.12	2
c2h2	OG0019700	PF23107.1	6
c2h2	OG0019700	PF24071.1	2
c2h2	OG0070352	PF00096.32	1
c2h2	OG0070352	PF12171.14	1
c2h2	OG0070352	PF12874.13	1
c2h2	OG0070352	PF13894.12	1
c2h2	OG0070352	PF24446.1	1
c3h	OG0000401	PF00023.36	13
c3h	OG0000401	PF00642.30	39
c3h	OG0000401	PF03153.18	1
c3h	OG0000401	PF10836.13	3
c3h	OG0000401	PF12796.13	5
c3h	OG0000401	PF13606.12	12
c3h	OG0000401	PF13637.12	12
c3h	OG0000401	PF13857.12	11
c3h	OG0000401	PF14608.12	31
c3h	OG0000401	PF16131.11	11
c3h	OG0000401	PF18044.7	31
c3h	OG0000401	PF18345.7	39
c3h	OG0000401	PF20941.2	2
c3h	OG0000401	PF21803.3	6
c3h	OG0000401	PF22623.2	2
c3h	OG0000401	PF23261.1	12
c3h	OG0000401	PF24521.2	1
c3h	OG0000442	PF00524.23	4
c3h	OG0000442	PF00642.30	2
c3h	OG0000442	PF00643.29	1
c3h	OG0000442	PF02201.23	24
c3h	OG0000442	PF02213.21	4
c3h	OG0000442	PF02309.22	2
c3h	OG0000442	PF03126.23	7
c3h	OG0000442	PF04480.18	4
c3h	OG0000442	PF04546.19	3
c3h	OG0000442	PF04552.19	1
c3h	OG0000442	PF06595.16	4
c3h	OG0000442	PF08232.17	3
c3h	OG0000442	PF08766.16	7
c3h	OG0000442	PF13771.12	6
c3h	OG0000442	PF13832.12	4
c3h	OG0000442	PF14237.11	5
c3h	OG0000442	PF14569.12	3
c3h	OG0000442	PF14608.12	2
c3h	OG0000442	PF15816.10	1
c3h	OG0000442	PF16131.11	2
c3h	OG0000442	PF17982.7	3
c3h	OG0000442	PF18044.7	2
c3h	OG0000442	PF18345.7	3
c3h	OG0000442	PF20069.4	1
c3h	OG0000442	PF20907.2	1
c3h	OG0000442	PF22181.1	2
c3h	OG0000442	PF22586.1	4
c3h	OG0000442	PF22908.2	8
c3h	OG0000442	PF23011.2	6
c3h	OG0000455	PF00013.35	2
c3h	OG0000455	PF00642.30	17
c3h	OG0000455	PF06156.18	1
c3h	OG0000455	PF07172.16	2
c3h	OG0000455	PF08098.16	4
c3h	OG0000455	PF08352.17	7
c3h	OG0000455	PF14608.12	17
c3h	OG0000455	PF14625.11	9
c3h	OG0000455	PF15663.11	8
c3h	OG0000455	PF16131.11	16
c3h	OG0000455	PF17907.7	2
c3h	OG0000455	PF18044.7	16
c3h	OG0000455	PF18345.7	18
c3h	OG0000455	PF19242.4	13
c3h	OG0000455	PF19283.4	1
c3h	OG0000455	PF20992.2	14
c3h	OG0000455	PF22623.2	14
c3h	OG0000455	PF22675.2	3
c3h	OG0000455	PF23035.1	2
c3h	OG0000455	PF23261.1	4
c3h	OG0000455	PF24319.2	3
c3h	OG0000515	PF00642.30	59
c3h	OG0000515	PF02748.20	1
c3h	OG0000515	PF04791.21	1
c3h	OG0000515	PF05550.16	2
c3h	OG0000515	PF06220.18	3
c3h	OG0000515	PF08887.16	3
c3h	OG0000515	PF10050.14	4
c3h	OG0000515	PF12171.14	3
c3h	OG0000515	PF12756.13	2
c3h	OG0000515	PF13510.11	1
c3h	OG0000515	PF13894.12	2
c3h	OG0000515	PF14608.12	59
c3h	OG0000515	PF15663.11	24
c3h	OG0000515	PF16131.11	57
c3h	OG0000515	PF18044.7	58
c3h	OG0000515	PF18345.7	58
c3h	OG0000515	PF20992.2	29
c3h	OG0000515	PF22034.2	1
c3h	OG0000515	PF22609.1	2
c3h	OG0000515	PF22623.2	21
c3h	OG0000515	PF22628.2	2
c3h	OG0000515	PF24485.1	1
c3h	OG0000515	PF25095.1	1
c3h	OG0000796	PF00642.30	3
c3h	OG0000796	PF01424.28	1
c3h	OG0000796	PF01585.28	5
c3h	OG0000796	PF07842.17	3
c3h	OG0000796	PF12457.13	4
c3h	OG0000796	PF12656.12	4
c3h	OG0000796	PF13368.11	1
c3h	OG0000796	PF14608.12	2
c3h	OG0000796	PF18044.7	2
c3h	OG0000796	PF18104.7	1
c3h	OG0000796	PF18345.7	2
c3h	OG0001169	PF00400.38	25
c3h	OG0001169	PF00642.30	6
c3h	OG0001169	PF11715.15	14
c3h	OG0001169	PF12894.13	3
c3h	OG0001169	PF13360.12	3
c3h	OG0001169	PF13570.12	22
c3h	OG0001169	PF14608.12	8
c3h	OG0001169	PF14783.12	4
c3h	OG0001169	PF15663.11	4
c3h	OG0001169	PF16131.11	6
c3h	OG0001169	PF16529.11	2
c3h	OG0001169	PF18044.7	7
c3h	OG0001169	PF18345.7	7
c3h	OG0001169	PF19056.6	2
c3h	OG0001169	PF20067.5	2
c3h	OG0001169	PF20426.4	12
c3h	OG0001169	PF21031.3	2
c3h	OG0001169	PF22628.2	2
c3h	OG0001169	PF23383.1	12
c3h	OG0001169	PF23385.1	3
c3h	OG0001169	PF23393.2	11
c3h	OG0001169	PF23409.1	12
c3h	OG0001169	PF23414.1	8
c3h	OG0001169	PF23419.1	16
c3h	OG0001169	PF23609.1	8
c3h	OG0001169	PF23754.1	13
c3h	OG0001169	PF23756.1	7
c3h	OG0001169	PF23760.1	3
c3h	OG0001169	PF23761.1	12
c3h	OG0001169	PF23769.1	3
c3h	OG0001169	PF23770.1	2
c3h	OG0001169	PF23775.1	11
c3h	OG0001169	PF23798.1	11
c3h	OG0001169	PF23869.1	12
c3h	OG0001169	PF24017.1	10
c3h	OG0001169	PF24105.1	10
c3h	OG0001169	PF24782.1	12
c3h	OG0001169	PF24796.1	11
c3h	OG0001169	PF24797.1	6
c3h	OG0001169	PF24805.1	14
c3h	OG0001169	PF24807.1	12
c3h	OG0001169	PF24814.1	11
c3h	OG0001169	PF24817.1	8
c3h	OG0001169	PF25047.1	12
c3h	OG0001169	PF25048.1	20
c3h	OG0001268	PF00076.28	3
c3h	OG0001268	PF00642.30	7
c3h	OG0001268	PF15663.11	2
c3h	OG0001268	PF16131.11	4
c3h	OG0001268	PF18044.7	8
c3h	OG0001268	PF18345.7	9
c3h	OG0001688	PF00642.30	2
c3h	OG0001688	PF03666.18	2
c3h	OG0001688	PF04546.19	1
c3h	OG0001688	PF04931.18	1
c3h	OG0001688	PF05478.16	1
c3h	OG0001688	PF07149.16	1
c3h	OG0001688	PF08236.17	3
c3h	OG0001688	PF11647.13	1
c3h	OG0001688	PF14608.12	3
c3h	OG0001688	PF16131.11	3
c3h	OG0001688	PF18044.7	2
c3h	OG0001688	PF18345.7	2
c3h	OG0001688	PF19063.5	3
c3h	OG0001688	PF22623.2	3
c3h	OG0001688	PF23030.1	2
c3h	OG0001688	PF24091.1	1
c3h	OG0001749	PF00076.28	1
c3h	OG0001749	PF00642.30	3
c3h	OG0001749	PF01135.25	1
c3h	OG0001749	PF01170.24	1
c3h	OG0001749	PF01209.24	1
c3h	OG0001749	PF01555.25	1
c3h	OG0001749	PF02390.23	2
c3h	OG0001749	PF02475.23	1
c3h	OG0001749	PF03602.21	3
c3h	OG0001749	PF03856.18	2
c3h	OG0001749	PF05175.20	2
c3h	OG0001749	PF05958.17	5
c3h	OG0001749	PF06325.19	2
c3h	OG0001749	PF08241.18	2
c3h	OG0001749	PF08242.18	1
c3h	OG0001749	PF09445.16	2
c3h	OG0001749	PF11599.14	1
c3h	OG0001749	PF13649.12	2
c3h	OG0001749	PF13847.12	2
c3h	OG0001749	PF14608.12	2
c3h	OG0001749	PF16131.11	1
c3h	OG0001749	PF20006.4	1
c3h	OG0003938	PF00097.31	3
c3h	OG0003938	PF00642.30	4
c3h	OG0003938	PF12678.13	3
c3h	OG0003938	PF13445.12	4
c3h	OG0003938	PF13639.12	4
c3h	OG0003938	PF14569.12	2
c3h	OG0003938	PF14608.12	4
c3h	OG0003938	PF14634.12	3
c3h	OG0003938	PF15227.12	4
c3h	OG0003938	PF15663.11	3
c3h	OG0003938	PF16131.11	4
c3h	OG0003938	PF18044.7	4
c3h	OG0003938	PF18345.7	4
c3h	OG0003938	PF22623.2	4
c3h	OG0003938	PF23477.1	3
c3h	OG0003938	PF24921.1	3
c3h	OG0004182	PF00642.30	4
c3h	OG0004182	PF14608.12	3
c3h	OG0004182	PF15663.11	2
c3h	OG0004182	PF16131.11	3
c3h	OG0004182	PF16543.10	4
c3h	OG0004182	PF18044.7	3
c3h	OG0004182	PF18345.7	3
c3h	OG0004182	PF22623.2	2
c3h	OG0005050	PF00015.26	2
c3h	OG0005050	PF00097.31	3
c3h	OG0005050	PF00642.30	6
c3h	OG0005050	PF04632.18	1
c3h	OG0005050	PF05335.18	2
c3h	OG0005050	PF06419.17	4
c3h	OG0005050	PF08702.15	2
c3h	OG0005050	PF11727.13	2
c3h	OG0005050	PF12678.13	1
c3h	OG0005050	PF13445.12	3
c3h	OG0005050	PF13639.12	3
c3h	OG0005050	PF13920.12	3
c3h	OG0005050	PF13923.12	3
c3h	OG0005050	PF14447.12	4
c3h	OG0005050	PF14523.12	2
c3h	OG0005050	PF14608.12	5
c3h	OG0005050	PF14634.12	5
c3h	OG0005050	PF14835.12	1
c3h	OG0005050	PF15227.12	3
c3h	OG0005050	PF16685.11	5
c3h	OG0005050	PF16925.10	2
c3h	OG0005050	PF18044.7	6
c3h	OG0005050	PF18345.7	6
c3h	OG0005050	PF20072.4	2
c3h	OG0005050	PF20851.2	2
c3h	OG0005050	PF22623.2	2
c3h	OG0005050	PF24921.1	3
c3h	OG0005547	PF00642.30	1
c3h	OG0005547	PF01519.22	2
c3h	OG0005547	PF02601.20	1
c3h	OG0005547	PF04136.21	1
c3h	OG0005547	PF04518.17	1
c3h	OG0005547	PF07303.18	3
c3h	OG0005547	PF08079.17	2
c3h	OG0005547	PF11559.13	1
c3h	OG0005547	PF12325.13	2
c3h	OG0005547	PF13543.13	2
c3h	OG0005547	PF14235.11	1
c3h	OG0005547	PF14608.12	1
c3h	OG0005547	PF14712.11	1
c3h	OG0005547	PF17675.6	1
c3h	OG0005547	PF18504.6	2
c3h	OG0005547	PF19220.5	1
c3h	OG0005547	PF23991.1	2
c3h	OG0005801	PF00642.30	2
c3h	OG0005801	PF14608.12	1
c3h	OG0005801	PF16131.11	2
c3h	OG0005801	PF18044.7	1
c3h	OG0005801	PF18345.7	1
c3h	OG0008273	PF00214.24	2
c3h	OG0008273	PF00642.30	2
c3h	OG0008273	PF14608.12	2
c3h	OG0008273	PF18044.7	2
c3h	OG0008273	PF18345.7	2
c3h	OG0008273	PF24122.1	2
camta	OG0001007	PF00023.36	12
camta	OG0001007	PF00612.33	19
camta	OG0001007	PF01833.30	6
camta	OG0001007	PF03859.21	10
camta	OG0001007	PF04043.20	1
camta	OG0001007	PF08988.15	3
camta	OG0001007	PF12796.13	8
camta	OG0001007	PF13606.12	11
camta	OG0001007	PF13637.12	10
camta	OG0001007	PF16859.10	2
camta	OG0001007	PF23827.1	2
camta	OG0001007	PF24609.1	5
co-like	OG0000083	PF00130.28	2
co-like	OG0000083	PF00569.23	1
co-like	OG0000083	PF00628.35	21
co-like	OG0000083	PF00643.29	70
co-like	OG0000083	PF01155.25	2
co-like	OG0000083	PF01412.23	3
co-like	OG0000083	PF01667.23	4
co-like	OG0000083	PF02045.20	3
co-like	OG0000083	PF02148.25	1
co-like	OG0000083	PF02318.22	1
co-like	OG0000083	PF02535.28	1
co-like	OG0000083	PF02724.19	1
co-like	OG0000083	PF03107.22	2
co-like	OG0000083	PF03660.19	7
co-like	OG0000083	PF03931.21	2
co-like	OG0000083	PF04147.17	1
co-like	OG0000083	PF04177.18	2
co-like	OG0000083	PF04277.18	1
co-like	OG0000083	PF04360.17	1
co-like	OG0000083	PF04810.20	2
co-like	OG0000083	PF04814.19	2
co-like	OG0000083	PF04889.17	1
co-like	OG0000083	PF04931.18	1
co-like	OG0000083	PF04943.17	2
co-like	OG0000083	PF05495.17	2
co-like	OG0000083	PF05539.16	1
co-like	OG0000083	PF06112.16	1
co-like	OG0000083	PF06203.19	40
co-like	OG0000083	PF06556.16	1
co-like	OG0000083	PF06935.16	1
co-like	OG0000083	PF09073.15	1
co-like	OG0000083	PF09184.16	1
co-like	OG0000083	PF09412.15	1
co-like	OG0000083	PF09425.15	16
co-like	OG0000083	PF09723.15	2
co-like	OG0000083	PF09963.14	3
co-like	OG0000083	PF10080.14	12
co-like	OG0000083	PF10446.14	1
co-like	OG0000083	PF10500.14	3
co-like	OG0000083	PF12017.13	2
co-like	OG0000083	PF12773.13	4
co-like	OG0000083	PF13132.12	1
co-like	OG0000083	PF13824.12	2
co-like	OG0000083	PF13831.12	3
co-like	OG0000083	PF13901.12	6
co-like	OG0000083	PF13920.12	1
co-like	OG0000083	PF14471.11	2
co-like	OG0000083	PF14754.11	4
co-like	OG0000083	PF14768.11	2
co-like	OG0000083	PF14787.11	2
co-like	OG0000083	PF14843.11	1
co-like	OG0000083	PF14951.11	3
co-like	OG0000083	PF15257.11	2
co-like	OG0000083	PF15928.10	1
co-like	OG0000083	PF15996.10	1
co-like	OG0000083	PF16366.10	44
co-like	OG0000083	PF18892.5	3
co-like	OG0000083	PF18912.6	2
co-like	OG0000083	PF18993.5	2
co-like	OG0000083	PF20640.2	1
co-like	OG0000083	PF21460.3	2
co-like	OG0000083	PF21468.3	2
co-like	OG0000083	PF22235.1	1
co-like	OG0000083	PF22321.2	2
co-like	OG0000083	PF22586.1	66
co-like	OG0000083	PF23663.1	11
co-like	OG0000083	PF23733.1	3
cpp	OG0000913	PF03638.21	17
cpp	OG0000913	PF05568.16	1
cpp	OG0000913	PF09158.15	1
cpp	OG0000913	PF16598.10	3
cpp	OG0000913	PF16682.11	8
dbb	OG0000083	PF00130.28	2
dbb	OG0000083	PF00569.23	1
dbb	OG0000083	PF00628.35	21
dbb	OG0000083	PF00643.29	70
dbb	OG0000083	PF01155.25	2
dbb	OG0000083	PF01412.23	3
dbb	OG0000083	PF01667.23	4
dbb	OG0000083	PF02045.20	3
dbb	OG0000083	PF02148.25	1
dbb	OG0000083	PF02318.22	1
dbb	OG0000083	PF02535.28	1
dbb	OG0000083	PF02724.19	1
dbb	OG0000083	PF03107.22	2
dbb	OG0000083	PF03660.19	7
dbb	OG0000083	PF03931.21	2
dbb	OG0000083	PF04147.17	1
dbb	OG0000083	PF04177.18	2
dbb	OG0000083	PF04277.18	1
dbb	OG0000083	PF04360.17	1
dbb	OG0000083	PF04810.20	2
dbb	OG0000083	PF04814.19	2
dbb	OG0000083	PF04889.17	1
dbb	OG0000083	PF04931.18	1
dbb	OG0000083	PF04943.17	2
dbb	OG0000083	PF05495.17	2
dbb	OG0000083	PF05539.16	1
dbb	OG0000083	PF06112.16	1
dbb	OG0000083	PF06203.19	40
dbb	OG0000083	PF06556.16	1
dbb	OG0000083	PF06935.16	1
dbb	OG0000083	PF09073.15	1
dbb	OG0000083	PF09184.16	1
dbb	OG0000083	PF09412.15	1
dbb	OG0000083	PF09425.15	16
dbb	OG0000083	PF09723.15	2
dbb	OG0000083	PF09963.14	3
dbb	OG0000083	PF10080.14	12
dbb	OG0000083	PF10446.14	1
dbb	OG0000083	PF10500.14	3
dbb	OG0000083	PF12017.13	2
dbb	OG0000083	PF12773.13	4
dbb	OG0000083	PF13132.12	1
dbb	OG0000083	PF13824.12	2
dbb	OG0000083	PF13831.12	3
dbb	OG0000083	PF13901.12	4
dbb	OG0000083	PF13920.12	1
dbb	OG0000083	PF14471.11	2
dbb	OG0000083	PF14754.11	4
dbb	OG0000083	PF14768.11	2
dbb	OG0000083	PF14787.11	2
dbb	OG0000083	PF14843.11	1
dbb	OG0000083	PF14951.11	3
dbb	OG0000083	PF15257.11	2
dbb	OG0000083	PF15928.10	1
dbb	OG0000083	PF15996.10	1
dbb	OG0000083	PF16366.10	44
dbb	OG0000083	PF18892.5	3
dbb	OG0000083	PF18912.6	2
dbb	OG0000083	PF18993.5	2
dbb	OG0000083	PF20640.2	1
dbb	OG0000083	PF21460.3	2
dbb	OG0000083	PF21468.3	2
dbb	OG0000083	PF22235.1	1
dbb	OG0000083	PF22321.2	2
dbb	OG0000083	PF22586.1	66
dbb	OG0000083	PF23663.1	14
dbb	OG0000083	PF23733.1	3
dof	OG0000168	PF00628.35	1
dof	OG0000168	PF01456.22	2
dof	OG0000168	PF02701.20	44
dof	OG0000168	PF03811.18	2
dof	OG0000168	PF04032.21	4
dof	OG0000168	PF04147.17	1
dof	OG0000168	PF07172.16	2
dof	OG0000168	PF07295.17	2
dof	OG0000168	PF08274.17	1
dof	OG0000168	PF09723.15	2
dof	OG0000168	PF10122.14	14
dof	OG0000168	PF12380.14	1
dof	OG0000168	PF12760.12	6
dof	OG0000168	PF12773.13	1
dof	OG0000168	PF14369.11	16
dof	OG0000168	PF14690.11	2
dof	OG0000168	PF15434.11	1
dof	OG0000168	PF15591.11	1
dof	OG0000168	PF17096.10	2
dof	OG0000168	PF18107.7	3
dof	OG0000168	PF19134.6	2
dof	OG0000168	PF22191.2	2
dof	OG0000168	PF23165.1	2
dof	OG0000168	PF23451.1	36
e2f_dp	OG0001190	PF01978.25	7
e2f_dp	OG0001190	PF02319.26	11
e2f_dp	OG0001190	PF05266.19	2
e2f_dp	OG0001190	PF05837.17	1
e2f_dp	OG0001190	PF06005.17	1
e2f_dp	OG0001190	PF07160.18	2
e2f_dp	OG0001190	PF09079.17	2
e2f_dp	OG0001190	PF10376.14	1
e2f_dp	OG0001190	PF10731.14	2
e2f_dp	OG0001190	PF13518.12	1
e2f_dp	OG0001190	PF14817.11	1
e2f_dp	OG0001190	PF16421.10	3
e2f_dp	OG0001190	PF16523.10	1
e2f_dp	OG0001190	PF16526.10	2
e2f_dp	OG0001190	PF16888.10	1
e2f_dp	OG0001190	PF18595.6	3
e2f_dp	OG0001190	PF23078.2	1
e2f_dp	OG0002348	PF02319.26	3
e2f_dp	OG0002348	PF08781.15	3
e2f_dp	OG0002348	PF23758.1	1
eil	OG0001109	PF00355.32	1
eil	OG0001109	PF04873.18	7
eil	OG0001109	PF09786.14	1
eil	OG0001109	PF10500.14	2
eil	OG0001109	PF11001.13	14
eil	OG0001109	PF15001.12	2
eil	OG0001109	PF15910.11	1
eil	OG0001109	PF18548.6	1
eil	OG0001109	PF22009.2	2
erf	OG0000011	PF00257.24	2
erf	OG0000011	PF00767.23	1
erf	OG0000011	PF00847.26	153
erf	OG0000011	PF01947.21	3
erf	OG0000011	PF02191.22	4
erf	OG0000011	PF02519.19	1
erf	OG0000011	PF03353.20	2
erf	OG0000011	PF04360.17	2
erf	OG0000011	PF04637.17	1
erf	OG0000011	PF04847.18	1
erf	OG0000011	PF04874.19	2
erf	OG0000011	PF05036.18	2
erf	OG0000011	PF05287.17	1
erf	OG0000011	PF05387.16	1
erf	OG0000011	PF05902.18	2
erf	OG0000011	PF06227.17	1
erf	OG0000011	PF06991.16	2
erf	OG0000011	PF07218.16	1
erf	OG0000011	PF07911.18	2
erf	OG0000011	PF07982.17	1
erf	OG0000011	PF07997.16	1
erf	OG0000011	PF08846.15	1
erf	OG0000011	PF09258.16	1
erf	OG0000011	PF09301.15	2
erf	OG0000011	PF09726.14	1
erf	OG0000011	PF10383.15	2
erf	OG0000011	PF10500.14	9
erf	OG0000011	PF10975.14	2
erf	OG0000011	PF11921.14	1
erf	OG0000011	PF12278.13	1
erf	OG0000011	PF12978.13	2
erf	OG0000011	PF13356.12	2
erf	OG0000011	PF13621.12	1
erf	OG0000011	PF13712.12	1
erf	OG0000011	PF13804.11	1
erf	OG0000011	PF14032.12	1
erf	OG0000011	PF14303.12	1
erf	OG0000011	PF14417.12	1
erf	OG0000011	PF14721.12	1
erf	OG0000011	PF15316.11	2
erf	OG0000011	PF15325.11	2
erf	OG0000011	PF15598.11	1
erf	OG0000011	PF15761.10	4
erf	OG0000011	PF15794.10	1
erf	OG0000011	PF16066.10	1
erf	OG0000011	PF16215.11	1
erf	OG0000011	PF16810.10	2
erf	OG0000011	PF18537.6	1
erf	OG0000011	PF18876.6	1
erf	OG0000011	PF18980.5	1
erf	OG0000011	PF19682.4	1
erf	OG0000011	PF19934.4	1
erf	OG0000011	PF20858.2	4
erf	OG0000011	PF21827.1	6
erf	OG0000011	PF22041.1	1
erf	OG0000011	PF22575.2	1
erf	OG0000011	PF22771.1	2
erf	OG0000011	PF23522.1	3
erf	OG0000011	PF23684.1	2
erf	OG0000011	PF24261.1	2
erf	OG0006217	PF00847.26	1
erf	OG0006217	PF02115.23	1
erf	OG0006217	PF04406.19	1
erf	OG0023702	PF00847.26	2
far1	OG0000065	PF00098.28	3
far1	OG0000065	PF00170.26	1
far1	OG0000065	PF00568.29	2
far1	OG0000065	PF00665.32	1
far1	OG0000065	PF00872.24	4
far1	OG0000065	PF01610.23	1
far1	OG0000065	PF01619.24	4
far1	OG0000065	PF02320.22	1
far1	OG0000065	PF02520.22	1
far1	OG0000065	PF03101.21	22
far1	OG0000065	PF03473.23	2
far1	OG0000065	PF04434.22	20
far1	OG0000065	PF04444.19	1
far1	OG0000065	PF05337.16	1
far1	OG0000065	PF05377.16	2
far1	OG0000065	PF05848.17	4
far1	OG0000065	PF06657.18	2
far1	OG0000065	PF07258.19	2
far1	OG0000065	PF08312.17	3
far1	OG0000065	PF08614.16	2
far1	OG0000065	PF09495.15	1
far1	OG0000065	PF10186.14	1
far1	OG0000065	PF10551.15	20
far1	OG0000065	PF11740.13	3
far1	OG0000065	PF11915.13	1
far1	OG0000065	PF11932.13	1
far1	OG0000065	PF12329.13	1
far1	OG0000065	PF12443.13	1
far1	OG0000065	PF13151.12	1
far1	OG0000065	PF13184.12	1
far1	OG0000065	PF13401.12	1
far1	OG0000065	PF13610.12	1
far1	OG0000065	PF13942.11	1
far1	OG0000065	PF14392.11	3
far1	OG0000065	PF14643.11	1
far1	OG0000065	PF14661.11	1
far1	OG0000065	PF14787.11	3
far1	OG0000065	PF14856.11	2
far1	OG0000065	PF15035.11	1
far1	OG0000065	PF15905.10	1
far1	OG0000065	PF17098.10	1
far1	OG0000065	PF19697.4	2
far1	OG0000065	PF20547.3	1
far1	OG0000065	PF20783.3	1
far1	OG0000065	PF21056.3	16
far1	OG0000065	PF21599.3	5
far1	OG0000065	PF24850.1	1
g2_like	OG0000023	PF00072.30	38
g2_like	OG0000023	PF00249.37	61
g2_like	OG0000023	PF00782.25	3
g2_like	OG0000023	PF00830.24	1
g2_like	OG0000023	PF00851.24	1
g2_like	OG0000023	PF02724.19	2
g2_like	OG0000023	PF03719.21	1
g2_like	OG0000023	PF04147.17	2
g2_like	OG0000023	PF04618.17	2
g2_like	OG0000023	PF04931.18	4
g2_like	OG0000023	PF05308.16	2
g2_like	OG0000023	PF06203.19	7
g2_like	OG0000023	PF07325.16	1
g2_like	OG0000023	PF07497.18	1
g2_like	OG0000023	PF08348.17	2
g2_like	OG0000023	PF08593.15	1
g2_like	OG0000023	PF09425.15	4
g2_like	OG0000023	PF09726.14	1
g2_like	OG0000023	PF10394.15	2
g2_like	OG0000023	PF11615.13	1
g2_like	OG0000023	PF13017.12	3
g2_like	OG0000023	PF13299.11	13
g2_like	OG0000023	PF14379.11	17
g2_like	OG0000023	PF15346.11	1
g2_like	OG0000023	PF15725.10	1
g2_like	OG0000023	PF15928.10	1
g2_like	OG0000023	PF16101.10	1
g2_like	OG0000023	PF16149.10	2
g2_like	OG0000023	PF16566.10	1
g2_like	OG0000023	PF16574.10	1
g2_like	OG0000023	PF16660.10	1
g2_like	OG0000023	PF17916.6	1
g2_like	OG0000023	PF18137.7	4
g2_like	OG0000023	PF18428.7	1
g2_like	OG0000023	PF19259.5	1
g2_like	OG0000023	PF19990.4	2
g2_like	OG0000023	PF20161.5	2
g2_like	OG0000023	PF21714.3	5
g2_like	OG0000023	PF24332.1	1
g2_like	OG0070447	No tree available for OG	0
g2_like	OG0070807	PF23577.1	4
gata	OG0000130	PF00320.33	38
gata	OG0000130	PF00375.23	1
gata	OG0000130	PF01412.23	1
gata	OG0000130	PF01907.25	2
gata	OG0000130	PF02701.20	5
gata	OG0000130	PF03101.21	2
gata	OG0000130	PF05077.17	3
gata	OG0000130	PF06200.19	3
gata	OG0000130	PF06203.19	4
gata	OG0000130	PF06677.18	3
gata	OG0000130	PF09425.15	3
gata	OG0000130	PF09538.15	3
gata	OG0000130	PF10500.14	6
gata	OG0000130	PF12773.13	1
gata	OG0000130	PF13248.11	4
gata	OG0000130	PF13878.12	3
gata	OG0000130	PF13919.11	4
gata	OG0000130	PF14803.11	3
gata	OG0000130	PF14901.11	2
gata	OG0000130	PF14977.11	1
gata	OG0000130	PF15761.10	2
gata	OG0000130	PF16550.10	2
gata	OG0000130	PF18912.6	4
gata	OG0000130	PF19469.4	2
gata	OG0000130	PF20639.2	2
gata	OG0000130	PF21827.1	1
gata	OG0000130	PF23254.1	1
gata	OG0000130	PF23545.1	4
gata	OG0000130	PF24458.1	15
gata	OG0000130	PF24463.1	2
gebp	OG0000882	PF00742.24	1
gebp	OG0000882	PF01118.30	1
gebp	OG0000882	PF01785.22	1
gebp	OG0000882	PF02403.27	3
gebp	OG0000882	PF02724.19	1
gebp	OG0000882	PF03463.20	2
gebp	OG0000882	PF04086.19	1
gebp	OG0000882	PF04504.20	46
gebp	OG0000882	PF04859.17	2
gebp	OG0000882	PF05308.16	2
gebp	OG0000882	PF05432.16	2
gebp	OG0000882	PF06375.16	2
gebp	OG0000882	PF06666.16	1
gebp	OG0000882	PF08192.17	1
gebp	OG0000882	PF08208.16	2
gebp	OG0000882	PF08256.16	3
gebp	OG0000882	PF08623.16	1
gebp	OG0000882	PF08648.17	2
gebp	OG0000882	PF09747.14	2
gebp	OG0000882	PF09756.15	1
gebp	OG0000882	PF10428.14	1
gebp	OG0000882	PF10545.15	9
gebp	OG0000882	PF11100.13	1
gebp	OG0000882	PF11284.13	1
gebp	OG0000882	PF11596.13	1
gebp	OG0000882	PF12148.14	1
gebp	OG0000882	PF12776.13	3
gebp	OG0000882	PF13837.12	9
gebp	OG0000882	PF14171.11	2
gebp	OG0000882	PF14797.11	4
gebp	OG0000882	PF15279.11	2
gebp	OG0000882	PF16925.10	2
gebp	OG0000882	PF17221.8	3
gebp	OG0000882	PF20990.2	2
gebp	OG0000882	PF22757.1	34
gebp	OG0000882	PF24582.1	2
gras	OG0000131	PF03514.20	19
gras	OG0000131	PF06123.17	1
gras	OG0000131	PF09726.14	1
gras	OG0000131	PF11498.13	1
gras	OG0000131	PF11829.13	1
gras	OG0000131	PF11921.14	1
gras	OG0000131	PF12041.13	9
gras	OG0000131	PF12559.13	1
gras	OG0000131	PF21190.3	2
gras	OG0000131	PF21827.1	2
gras	OG0000131	PF24669.1	2
gras	OG0000583	PF03514.20	7
gras	OG0000583	PF24151.1	1
gras	OG0001724	PF03514.20	4
gras	OG0001724	PF10440.15	2
gras	OG0003644	PF03514.20	5
gras	OG0003644	PF21289.3	2
grf	OG0000705	PF07941.16	2
grf	OG0000705	PF08879.15	12
grf	OG0000705	PF08880.16	9
grf	OG0000705	PF09729.15	2
grf	OG0000705	PF10754.15	1
grf	OG0000705	PF13891.11	6
grf	OG0000705	PF15369.11	2
grf	OG0000705	PF15400.11	2
hb-other	OG0001263	PF00046.35	6
hb-other	OG0001263	PF02791.22	4
hb-other	OG0001263	PF05066.19	6
hb-other	OG0001263	PF05920.17	6
hb-other	OG0001263	PF07191.17	1
hb-other	OG0001263	PF13248.11	1
hb-other	OG0001263	PF15612.11	4
hb-other	OG0001263	PF15613.11	4
hb-other	OG0001263	PF17032.10	1
hb-other	OG0001263	PF21125.3	1
hb-other	OG0001263	PF23739.1	1
hb-other	OG0001783	PF00046.35	2
hb-other	OG0001783	PF05641.18	3
hb-other	OG0001783	PF08045.16	1
hb-other	OG0001783	PF11717.14	2
hb-other	OG0001783	PF16719.11	2
hb-other	OG0001783	PF24555.1	1
hb-other	OG0001822	PF00046.35	3
hb-other	OG0001822	PF00642.30	2
hb-other	OG0001822	PF14608.12	3
hb-other	OG0001822	PF15663.11	1
hb-other	OG0001822	PF16131.11	3
hb-other	OG0001822	PF18044.7	3
hb-other	OG0001822	PF18345.7	1
hb-other	OG0001822	PF22623.2	2
hb-other	OG0001822	PF23261.1	2
hb-other	OG0001822	PF25035.1	3
hb-other	OG0005733	PF00046.35	3
hb-other	OG0005733	PF02724.19	1
hb-other	OG0005733	PF04889.17	3
hb-other	OG0005733	PF05642.16	1
hb-other	OG0005733	PF05764.18	1
hb-other	OG0005733	PF05920.17	1
hb-other	OG0005733	PF09073.15	2
[truncated: 1,715 more rows]
