# Supplementary material for: PharaohFUN: phylogenomic analysis for plant protein history and function elucidation
Source: Mol Biol Evol. 2026 Jan 31;43(2):msag011. doi: 10.1093/molbev/msag011 (PMC12866927; doi:10.1093/molbev/msag011)
Supplement: msag011_Supplementary_Data [file msag011_supplementary_data.zip › Sup_TableS7.xlsx]

## Sheet: Sup_TableS7
Orthogroup	arabidopsis_thaliana	arabidopsis_lyrata	capsella_grandiflora	boechera_stricta	brassica_rapa	brassica_oleracea	sisymbrium_irio	schrenkiella_parvula	thlaspi_arvense	eutrema_salsugineum	carica_papaya	theobroma_cacao	gossypium_hirsutum	gossypium_raimondii	citrus_sinensis	poncirus_trifoliata	eucalyptus_grandis	corymbia_citriodora	malus_domestica	prunus_persica	fragaria_vesca	corylus_avellana	carya_illinoinensis	quercus_rubra	cucumis_sativus	medicago_truncatula	trifolium_pratense	lens_culinaris	cicer_arietinum	lotus_japonicus	phaseolus_acutifolius	vigna_unguiculata	glycine_max	lupinus_albus	arachis_hypogaea	populus_trichocarpa	salix_purpurea	linum_usitatissimum	manihot_esculenta	vitis_vinifera	kalanchoe_fedtschenkoi	olea_europaea	mimulus_guttatus	solanum_lycopersicum	solanum_tuberosum	coffea_arabica	lactuca_sativa	daucus_carota	vaccinium_darrowii
OG0000011	No change	Contraction	Contraction	Contraction	Expansion	No change	Contraction	Contraction	Contraction	No change	Contraction	Contraction	Expansion	No change	Contraction	No change	Contraction	No change	Expansion	Contraction	Contraction	Contraction	No change	Contraction	Contraction	No change	Contraction	Contraction	Contraction	Contraction	Contraction	No change	Expansion	Contraction	Contraction	No change	Contraction	Expansion	Contraction	Contraction	Contraction	Expansion	Contraction	No change	Contraction	No change	No change	Contraction	Contraction
OG0000012	No change	Contraction	Contraction	Contraction	Expansion	No change	Contraction	Contraction	No change	Contraction	Contraction	Contraction	Expansion	No change	Contraction	No change	No change	Contraction	No change	Contraction	Contraction	Contraction	No change	Contraction	Contraction	No change	Contraction	Contraction	Contraction	Contraction	Contraction	No change	Expansion	Contraction	No change	Contraction	No change	Contraction	Contraction	Contraction	Contraction	Expansion	Contraction	No change	Contraction	No change	Contraction	No change	Contraction
OG0000018	No change	Contraction	Contraction	Contraction	Expansion	No change	Contraction	Contraction	No change	No change	Contraction	Contraction	Expansion	No change	No change	Contraction	No change	Contraction	No change	Contraction	Contraction	Contraction	No change	Contraction	Contraction	No change	Contraction	No change	Contraction	Contraction	Contraction	No change	Expansion	Contraction	No change	No change	Contraction	Contraction	Contraction	Contraction	Contraction	Expansion	Contraction	No change	Contraction	No change	Contraction	No change	Contraction
OG0000019	No change	Contraction	Contraction	No change	No change	Contraction	No change	Contraction	No change	Contraction	Contraction	Contraction	No change	Contraction	No change	Contraction	Expansion	Contraction	Expansion	Contraction	Contraction	Contraction	No change	Expansion	Contraction	Expansion	Contraction	Contraction	Contraction	Contraction	Contraction	No change	No change	Contraction	No change	Contraction	No change	Contraction	Contraction	No change	Contraction	No change	Contraction	No change	Contraction	Contraction	Expansion	Contraction	Contraction
OG0000023	No change	Contraction	Contraction	Contraction	Expansion	No change	Contraction	Contraction	Contraction	No change	Contraction	Contraction	Expansion	No change	No change	Contraction	Contraction	No change	No change	Contraction	Contraction	Contraction	No change	Contraction	Contraction	No change	Contraction	Contraction	Contraction	Contraction	Contraction	No change	Expansion	Contraction	No change	Contraction	No change	No change	Contraction	Contraction	Contraction	Expansion	Contraction	No change	Contraction	No change	Contraction	No change	Contraction
OG0000029	No change	No change	Contraction	Contraction	Expansion	No change	Contraction	Contraction	No change	Contraction	Contraction	Contraction	Expansion	No change	No change	No change	No change	Contraction	No change	Contraction	Contraction	Contraction	No change	Contraction	Contraction	No change	Contraction	No change	Contraction	Contraction	Contraction	No change	Expansion	Contraction	No change	No change	Contraction	No change	Contraction	Contraction	Contraction	Expansion	Contraction	No change	Contraction	No change	No change	Contraction	Contraction
OG0000041	No change	Contraction	Contraction	Contraction	No change	Contraction	Contraction	Contraction	Contraction	No change	No change	Contraction	Expansion	Contraction	Contraction	No change	No change	Contraction	Expansion	Contraction	Contraction	Contraction	No change	No change	Contraction	Contraction	No change	No change	Contraction	Contraction	No change	No change	Expansion	Contraction	No change	Contraction	No change	No change	Contraction	Contraction	Contraction	Expansion	Contraction	No change	Contraction	Contraction	Contraction	No change	Contraction
OG0000045	No change	Contraction	Contraction	Contraction	Expansion	No change	Contraction	Contraction	Contraction	No change	Contraction	Contraction	Expansion	No change	Contraction	No change	No change	Contraction	No change	Contraction	Contraction	Contraction	No change	Contraction	Contraction	Contraction	No change	Contraction	Contraction	Contraction	No change	Contraction	Expansion	Contraction	No change	No change	Contraction	No change	Contraction	Contraction	Contraction	Expansion	Contraction	No change	No change	No change	No change	Contraction	Contraction
OG0000065	Contraction	No change	Contraction	Contraction	No change	Contraction	Contraction	Contraction	Contraction	No change	No change	Contraction	No change	Contraction	Contraction	No change	Contraction	No change	Contraction	No change	No change	Contraction	Expansion	No change	Contraction	Contraction	Expansion	Contraction	Contraction	No change	Contraction	No change	No change	Contraction	No change	No change	Contraction	Contraction	Contraction	Contraction	Contraction	Contraction	No change	No change	Contraction	Contraction	Contraction	No change	Contraction
OG0000083	No change	No change	Contraction	Contraction	Expansion	No change	Contraction	Contraction	Contraction	No change	Contraction	Contraction	Expansion	No change	No change	Contraction	No change	Contraction	No change	Contraction	Contraction	Contraction	No change	Contraction	Contraction	No change	Contraction	Contraction	Contraction	No change	No change	No change	Expansion	Contraction	No change	No change	Contraction	Contraction	No change	Contraction	Contraction	Expansion	Contraction	Contraction	No change	No change	No change	No change	Contraction
OG0000093	No change	Contraction	Contraction	Contraction	Expansion	No change	Contraction	Contraction	No change	Contraction	Contraction	Contraction	Expansion	No change	No change	No change	Contraction	No change	No change	Contraction	Contraction	Contraction	No change	Contraction	Contraction	No change	Contraction	Contraction	Contraction	Contraction	Contraction	No change	Expansion	Contraction	No change	Contraction	No change	No change	Contraction	Contraction	No change	Expansion	Contraction	Contraction	No change	No change	Contraction	No change	Contraction
OG0000113	No change	Contraction	Contraction	Contraction	Expansion	No change	Contraction	Contraction	Contraction	No change	Contraction	Contraction	Expansion	No change	Contraction	No change	Contraction	No change	No change	Contraction	Contraction	Contraction	No change	Contraction	No change	Contraction	No change	Contraction	Contraction	Contraction	Contraction	No change	Expansion	Contraction	No change	Contraction	No change	Contraction	Contraction	No change	Contraction	Expansion	Contraction	No change	Contraction	No change	Contraction	No change	Contraction
OG0000117	No change	Contraction	Contraction	Contraction	Expansion	No change	No change	Contraction	No change	No change	Contraction	Contraction	Expansion	Contraction	No change	Contraction	No change	Contraction	No change	Contraction	Contraction	Contraction	No change	Contraction	No change	No change	Contraction	Contraction	Contraction	Contraction	Contraction	No change	Expansion	Contraction	No change	Contraction	No change	Contraction	No change	No change	Contraction	Expansion	Contraction	No change	Contraction	Contraction	No change	Contraction	Contraction
OG0000126	No change	Contraction	Contraction	Contraction	Expansion	Contraction	Contraction	Contraction	Contraction	No change	No change	Contraction	Expansion	Contraction	Contraction	No change	No change	Contraction	No change	Contraction	Contraction	No change	Contraction	No change	Contraction	Expansion	No change	Contraction	Contraction	Contraction	Contraction	No change	No change	Contraction	Expansion	No change	Contraction	Expansion	Contraction	Contraction	Contraction	Expansion	Contraction	No change	Contraction	Contraction	Contraction	No change	Contraction
OG0000130	Contraction	No change	Contraction	No change	Expansion	No change	No change	Contraction	Contraction	No change	Contraction	Contraction	Expansion	No change	Contraction	No change	Contraction	No change	No change	Contraction	Contraction	Contraction	Expansion	Contraction	Contraction	No change	Contraction	Contraction	Contraction	Contraction	Contraction	No change	Expansion	Contraction	No change	No change	Contraction	No change	Contraction	Contraction	No change	Expansion	Contraction	Contraction	No change	No change	No change	Contraction	Contraction
OG0000131	Contraction	No change	Contraction	Contraction	Expansion	Contraction	Contraction	Contraction	No change	No change	No change	Contraction	Expansion	No change	No change	Contraction	Contraction	No change	Expansion	Contraction	Contraction	Contraction	No change	No change	Contraction	No change	No change	No change	Contraction	Contraction	Contraction	No change	Expansion	Contraction	Contraction	No change	Contraction	Expansion	No change	Contraction	Contraction	Expansion	Contraction	No change	Contraction	No change	No change	Contraction	Contraction
OG0000134	No change	Contraction	Contraction	Contraction	Expansion	No change	Contraction	Contraction	No change	Contraction	Contraction	Contraction	Expansion	Contraction	No change	Contraction	No change	Contraction	No change	Contraction	Contraction	Contraction	No change	No change	Contraction	No change	Contraction	Contraction	Contraction	Contraction	Contraction	No change	Expansion	Contraction	No change	No change	Contraction	No change	Contraction	Contraction	Contraction	Expansion	Contraction	No change	Contraction	Contraction	Contraction	No change	Contraction
OG0000152	Contraction	No change	Contraction	Contraction	Expansion	No change	Contraction	Contraction	No change	Contraction	No change	Contraction	Expansion	No change	Contraction	No change	No change	No change	No change	Contraction	Contraction	Contraction	No change	Contraction	Contraction	Contraction	No change	Contraction	Contraction	Contraction	No change	Contraction	No change	Contraction	Expansion	No change	Contraction	No change	Contraction	Contraction	No change	Expansion	Contraction	No change	No change	No change	Contraction	No change	Contraction
OG0000153	Contraction	No change	Contraction	Contraction	Expansion	No change	Contraction	Contraction	No change	Contraction	Contraction	Contraction	Expansion	No change	Contraction	No change	Contraction	No change	No change	Contraction	Contraction	Contraction	No change	Contraction	Contraction	Contraction	No change	Contraction	Contraction	Contraction	Contraction	No change	Expansion	No change	Contraction	No change	Contraction	Contraction	No change	Contraction	Contraction	Expansion	Contraction	Contraction	No change	No change	Contraction	No change	No change
OG0000165	No change	Contraction	Contraction	No change	Expansion	No change	Contraction	Contraction	No change	No change	Contraction	Contraction	Expansion	No change	No change	Contraction	Contraction	No change	No change	Contraction	Contraction	Contraction	No change	Contraction	Contraction	No change	Contraction	No change	Contraction	Contraction	Contraction	No change	Expansion	Contraction	No change	Contraction	No change	Contraction	Contraction	Contraction	Contraction	Expansion	Contraction	No change	No change	No change	No change	Contraction	Contraction
OG0000168	Contraction	No change	Contraction	Contraction	Expansion	No change	Contraction	Contraction	Contraction	No change	Contraction	Contraction	Expansion	No change	No change	Contraction	Contraction	No change	No change	Contraction	Contraction	Contraction	No change	Contraction	Contraction	No change	Contraction	Contraction	Contraction	Contraction	Contraction	No change	Expansion	No change	No change	Contraction	No change	No change	No change	Contraction	No change	Expansion	Contraction	Contraction	No change	No change	Contraction	No change	Contraction
OG0000171	Contraction	No change	Contraction	Contraction	Expansion	No change	Contraction	Contraction	No change	Contraction	Contraction	Contraction	Expansion	No change	No change	No change	No change	Contraction	No change	Contraction	Contraction	Contraction	No change	Contraction	Contraction	No change	Contraction	Contraction	Contraction	Contraction	No change	No change	Expansion	Contraction	No change	No change	Contraction	No change	No change	Contraction	No change	Expansion	Contraction	No change	Contraction	No change	Contraction	No change	Contraction
OG0000175	No change	No change	No change	Contraction	Expansion	No change	No change	Contraction	No change	No change	No change	Contraction	Expansion	No change	Contraction	No change	No change	No change	No change	Contraction	Contraction	Contraction	No change	Contraction	Contraction	No change	Contraction	No change	No change	No change	No change	Contraction	Expansion	Contraction	No change	Contraction	No change	Contraction	Contraction	Contraction	No change	Expansion	Contraction	No change	Contraction	No change	Contraction	No change	Contraction
OG0000180	No change	No change	No change	No change	Expansion	No change	No change	Contraction	No change	Contraction	Contraction	Contraction	Expansion	No change	No change	Contraction	No change	No change	No change	Contraction	Contraction	Contraction	No change	Contraction	Contraction	Contraction	No change	Contraction	Contraction	Contraction	Contraction	No change	Expansion	Contraction	No change	No change	No change	Contraction	No change	Contraction	No change	Expansion	Contraction	No change	Contraction	No change	Contraction	No change	Contraction
OG0000184	No change	Contraction	Contraction	Contraction	Expansion	No change	No change	Contraction	Contraction	No change	Contraction	Contraction	Expansion	No change	Contraction	No change	Contraction	No change	Expansion	Contraction	Contraction	Contraction	No change	Contraction	Contraction	No change	Contraction	Contraction	Contraction	Contraction	No change	Contraction	Expansion	No change	Contraction	Contraction	No change	Contraction	Contraction	Contraction	Contraction	Expansion	Contraction	No change	Contraction	No change	No change	Contraction	Contraction
OG0000196	No change	Contraction	Contraction	Contraction	Expansion	No change	Contraction	Contraction	No change	Contraction	Contraction	Contraction	Expansion	No change	No change	No change	Contraction	No change	No change	Contraction	Contraction	Contraction	No change	Contraction	Contraction	No change	Contraction	Contraction	Contraction	Contraction	Contraction	No change	No change	Contraction	Expansion	Contraction	Expansion	No change	Contraction	Contraction	Contraction	Expansion	Contraction	Contraction	No change	No change	No change	Contraction	No change
OG0000198	No change	Contraction	Contraction	Contraction	Expansion	No change	Contraction	Contraction	No change	Contraction	Contraction	Contraction	Expansion	No change	No change	Contraction	Contraction	No change	No change	Contraction	Contraction	Contraction	No change	Contraction	Contraction	No change	Contraction	Contraction	Contraction	Contraction	No change	No change	Expansion	No change	Contraction	No change	No change	Expansion	Contraction	Contraction	No change	Expansion	Contraction	Contraction	No change	Contraction	Contraction	No change	Contraction
OG0000208	Contraction	No change	Contraction	Contraction	Expansion	Contraction	Contraction	Contraction	No change	Contraction	Contraction	Contraction	Expansion	Contraction	No change	No change	Contraction	No change	No change	Contraction	Contraction	Contraction	No change	Contraction	Contraction	No change	Contraction	No change	Contraction	Contraction	Contraction	No change	Expansion	Contraction	No change	Contraction	No change	No change	Contraction	Contraction	Contraction	Expansion	Contraction	No change	Contraction	No change	Contraction	No change	Contraction
OG0000214	No change	No change	Contraction	No change	Expansion	Contraction	No change	No change	No change	No change	No change	Contraction	Expansion	No change	No change	Contraction	No change	No change	No change	Contraction	Contraction	Contraction	No change	No change	Contraction	No change	No change	Contraction	Contraction	No change	No change	No change	No change	Expansion	No change	Contraction	No change	Contraction	Contraction	Contraction	Contraction	No change	Contraction	Contraction	No change	No change	No change	No change	Contraction
OG0000242	Contraction	No change	Contraction	Contraction	Expansion	No change	Contraction	Contraction	Contraction	No change	Contraction	Contraction	Expansion	No change	Contraction	No change	Contraction	No change	Expansion	Contraction	Contraction	Contraction	No change	Contraction	Contraction	No change	Contraction	No change	Contraction	No change	Contraction	No change	No change	No change	No change	No change	Expansion	Contraction	Contraction	Contraction	Contraction	Expansion	Contraction	No change	Contraction	No change	No change	No change	Contraction
OG0000263	Contraction	No change	Contraction	Contraction	Expansion	No change	Contraction	Contraction	Contraction	No change	Contraction	Contraction	Expansion	No change	No change	No change	No change	Contraction	No change	Contraction	Contraction	Contraction	No change	Contraction	Contraction	No change	Contraction	No change	Contraction	Contraction	Contraction	No change	No change	Contraction	Expansion	No change	Contraction	No change	Contraction	Contraction	No change	No change	Contraction	Contraction	Expansion	Contraction	Contraction	No change	Expansion
OG0000286	No change	No change	Contraction	Contraction	Expansion	No change	No change	Contraction	No change	Contraction	Contraction	Contraction	Expansion	Contraction	Contraction	No change	No change	Expansion	No change	Contraction	Contraction	Contraction	No change	Contraction	Contraction	No change	Contraction	Contraction	Contraction	Contraction	Contraction	No change	Expansion	Contraction	No change	No change	Contraction	Contraction	Contraction	Contraction	Contraction	No change	Contraction	No change	Contraction	No change	Contraction	No change	Contraction
OG0000294	No change	Contraction	Contraction	Contraction	No change	Expansion	Contraction	Contraction	Contraction	No change	Contraction	Contraction	Expansion	No change	No change	No change	No change	Contraction	No change	Contraction	Contraction	Contraction	No change	Contraction	Contraction	Contraction	No change	Contraction	Contraction	Contraction	No change	No change	No change	Contraction	Expansion	No change	Contraction	Expansion	Contraction	Contraction	Contraction	Expansion	No change	Contraction	No change	No change	No change	Contraction	Contraction
OG0000307	Contraction	No change	Contraction	Contraction	No change	Expansion	Contraction	Contraction	No change	No change	Contraction	Contraction	Expansion	No change	No change	No change	Contraction	No change	Expansion	Contraction	Contraction	Contraction	No change	Contraction	Contraction	No change	Contraction	No change	Contraction	Contraction	Contraction	No change	Expansion	No change	Contraction	Contraction	No change	Expansion	Contraction	Contraction	Contraction	Contraction	Expansion	No change	Contraction	Contraction	Contraction	No change	Contraction
OG0000325	No change	No change	Contraction	No change	Expansion	No change	Contraction	Contraction	No change	Contraction	Contraction	Contraction	Expansion	No change	Contraction	No change	No change	Contraction	Expansion	Contraction	Contraction	Contraction	No change	Contraction	Contraction	No change	Contraction	No change	Contraction	Contraction	No change	No change	Expansion	No change	No change	No change	Contraction	Expansion	Contraction	Contraction	Contraction	No change	Contraction	No change	No change	Expansion	No change	Contraction	Contraction
OG0000332	No change	Contraction	Contraction	Contraction	Expansion	No change	Contraction	Contraction	Contraction	No change	Contraction	Contraction	Expansion	No change	No change	No change	No change	Contraction	No change	Contraction	Contraction	Contraction	No change	Contraction	Contraction	No change	Contraction	Contraction	Contraction	Contraction	No change	No change	No change	No change	Expansion	Contraction	No change	No change	Contraction	Contraction	Contraction	Expansion	Contraction	Contraction	No change	No change	No change	Contraction	Contraction
OG0000364	Contraction	No change	Contraction	Contraction	No change	Expansion	Contraction	Contraction	No change	No change	Contraction	Contraction	Expansion	No change	No change	Contraction	No change	No change	Expansion	Contraction	Contraction	Contraction	No change	Contraction	Contraction	No change	Contraction	No change	Contraction	Contraction	Contraction	No change	Expansion	Contraction	No change	No change	No change	Expansion	Contraction	Contraction	Contraction	No change	Contraction	Contraction	No change	Expansion	No change	Contraction	No change
OG0000369	No change	Contraction	No change	No change	Expansion	No change	No change	Contraction	No change	Contraction	Contraction	Contraction	Expansion	Contraction	No change	No change	Contraction	No change	No change	Contraction	Contraction	Contraction	No change	Contraction	Contraction	No change	Contraction	Expansion	Contraction	Contraction	Contraction	No change	No change	Contraction	No change	No change	No change	No change	Contraction	Contraction	Contraction	No change	Contraction	Expansion	No change	Contraction	Contraction	No change	No change
OG0000400	Contraction	No change	Contraction	Contraction	No change	Contraction	No change	Contraction	Contraction	No change	Contraction	Contraction	Expansion	Contraction	No change	No change	Contraction	No change	No change	Contraction	Contraction	Contraction	No change	Contraction	Contraction	Contraction	Expansion	Contraction	Contraction	Contraction	No change	No change	Expansion	Contraction	No change	Expansion	No change	Contraction	Contraction	Contraction	Contraction	No change	Contraction	Expansion	No change	No change	Contraction	No change	Contraction
OG0000401	No change	No change	No change	No change	Expansion	No change	No change	Contraction	Contraction	No change	Contraction	Contraction	Expansion	No change	Contraction	No change	Contraction	No change	No change	Contraction	Contraction	Contraction	No change	Contraction	Contraction	No change	Contraction	No change	Contraction	Contraction	No change	No change	Expansion	No change	Contraction	Expansion	Contraction	Contraction	No change	Contraction	Contraction	Expansion	Contraction	No change	Contraction	Contraction	No change	Contraction	Contraction
OG0000402	No change	No change	Contraction	No change	Expansion	No change	No change	Contraction	No change	No change	Contraction	Contraction	Expansion	No change	No change	No change	No change	Contraction	No change	Contraction	Contraction	Contraction	No change	Contraction	Contraction	No change	Contraction	Contraction	Contraction	Contraction	No change	No change	No change	Expansion	No change	No change	No change	No change	No change	Contraction	No change	Expansion	Contraction	No change	No change	No change	Contraction	No change	Contraction
OG0000441	Contraction	No change	Contraction	No change	Expansion	No change	Contraction	Contraction	No change	No change	Contraction	Contraction	Expansion	No change	No change	No change	Contraction	No change	No change	Contraction	Contraction	Contraction	No change	Contraction	Contraction	No change	Contraction	Contraction	Contraction	Contraction	Contraction	No change	Expansion	No change	Contraction	No change	No change	No change	No change	Contraction	Contraction	Expansion	Contraction	No change	Contraction	No change	No change	Contraction	Contraction
OG0000442	No change	Contraction	Contraction	Contraction	Expansion	Contraction	Contraction	Contraction	Contraction	No change	Contraction	Contraction	Expansion	No change	No change	No change	No change	Contraction	No change	Contraction	No change	Contraction	No change	Contraction	Contraction	No change	No change	Contraction	Contraction	No change	No change	Contraction	No change	Expansion	No change	No change	Contraction	Contraction	Contraction	Contraction	Contraction	No change	Contraction	Contraction	No change	Expansion	No change	Contraction	Contraction
OG0000455	No change	No change	No change	No change	Expansion	No change	Contraction	Contraction	No change	Contraction	No change	Contraction	Expansion	No change	Contraction	No change	No change	Contraction	Expansion	Contraction	Contraction	Contraction	No change	Contraction	Contraction	Expansion	Contraction	Contraction	Contraction	Contraction	Contraction	No change	No change	Expansion	Contraction	No change	No change	Contraction	Contraction	Contraction	Contraction	No change	Contraction	Contraction	No change	Expansion	Contraction	No change	Contraction
OG0000456	Contraction	No change	Contraction	No change	No change	No change	Contraction	No change	No change	No change	Expansion	Contraction	Expansion	Contraction	No change	Contraction	No change	No change	No change	Contraction	Contraction	Contraction	No change	Contraction	Contraction	No change	No change	No change	Contraction	Contraction	Contraction	No change	No change	Contraction	Expansion	Contraction	No change	No change	Contraction	Contraction	Contraction	No change	Contraction	Contraction	No change	No change	No change	Expansion	Contraction
OG0000515	No change	Contraction	Contraction	Contraction	Expansion	Contraction	Contraction	No change	No change	No change	Contraction	Contraction	Expansion	No change	No change	Contraction	No change	Contraction	Expansion	Contraction	Contraction	Contraction	No change	Contraction	Contraction	No change	Contraction	Contraction	No change	Contraction	Contraction	No change	No change	Contraction	Expansion	No change	No change	No change	Contraction	Contraction	Contraction	No change	Contraction	No change	No change	No change	Contraction	Expansion	Contraction
OG0000523	Contraction	No change	Contraction	Contraction	Expansion	No change	Contraction	Contraction	Contraction	No change	Contraction	Contraction	Expansion	No change	No change	Contraction	Contraction	No change	No change	Contraction	Contraction	Contraction	No change	Contraction	Contraction	No change	No change	Contraction	Contraction	No change	No change	No change	Expansion	No change	No change	Contraction	No change	Expansion	Contraction	No change	Contraction	Expansion	Contraction	No change	Contraction	No change	No change	Contraction	Contraction
OG0000583	Contraction	No change	Contraction	Contraction	Expansion	No change	Contraction	Contraction	No change	No change	No change	Contraction	Expansion	Contraction	No change	No change	No change	Expansion	No change	Contraction	No change	No change	Contraction	No change	Contraction	No change	Contraction	No change	Contraction	Contraction	No change	No change	Expansion	Contraction	Contraction	No change	Contraction	No change	Contraction	Contraction	Contraction	No change	Contraction	Contraction	No change	Expansion	No change	Contraction	No change
OG0000699	No change	No change	No change	No change	Expansion	No change	No change	No change	No change	No change	Contraction	Contraction	Expansion	No change	No change	No change	Contraction	No change	No change	Contraction	Contraction	Contraction	No change	Contraction	Contraction	Contraction	No change	No change	Contraction	No change	Contraction	No change	Expansion	No change	No change	Contraction	No change	Contraction	Contraction	Contraction	Contraction	Expansion	Contraction	No change	Contraction	Contraction	No change	Contraction	Contraction
OG0000705	No change	No change	No change	No change	Expansion	No change	Contraction	Contraction	Contraction	No change	No change	Contraction	Expansion	No change	No change	Contraction	No change	No change	No change	Contraction	Contraction	Contraction	No change	Contraction	Contraction	No change	Contraction	Contraction	Contraction	Contraction	No change	Contraction	Expansion	Contraction	No change	No change	No change	No change	Contraction	Contraction	Contraction	Expansion	Contraction	No change	No change	No change	Contraction	No change	Contraction
OG0000775	No change	No change	Contraction	No change	Expansion	Contraction	Contraction	Contraction	Contraction	No change	No change	Contraction	Expansion	No change	Contraction	No change	Contraction	No change	No change	Contraction	Contraction	Contraction	No change	Contraction	Contraction	No change	No change	Contraction	No change	No change	No change	No change	Expansion	No change	Contraction	No change	Contraction	Contraction	Expansion	Contraction	Contraction	No change	Contraction	Contraction	No change	No change	Contraction	Expansion	No change
OG0000796	No change	No change	Contraction	No change	No change	Expansion	Contraction	Contraction	No change	Contraction	Contraction	Contraction	No change	Contraction	No change	Contraction	Expansion	Contraction	No change	No change	No change	No change	No change	No change	No change	Contraction	Expansion	Contraction	Contraction	Contraction	No change	No change	No change	Contraction	No change	No change	No change	No change	Contraction	Contraction	Contraction	No change	Contraction	No change	No change	Expansion	Contraction	No change	Contraction
OG0000798	Expansion	No change	Contraction	Contraction	Expansion	No change	Contraction	Contraction	No change	Contraction	Contraction	Contraction	Expansion	No change	No change	Contraction	Contraction	No change	No change	Contraction	Contraction	Contraction	No change	Contraction	Contraction	No change	Contraction	No change	Contraction	Contraction	No change	Contraction	Expansion	No change	Contraction	No change	No change	Contraction	No change	Contraction	Contraction	Expansion	Contraction	No change	Contraction	No change	Contraction	No change	Contraction
OG0000805	No change	Contraction	Contraction	Contraction	Expansion	No change	No change	Contraction	No change	Contraction	No change	Contraction	Expansion	No change	No change	No change	No change	Contraction	No change	Contraction	Contraction	Contraction	No change	Contraction	Contraction	Contraction	No change	No change	Contraction	No change	No change	No change	No change	Contraction	Expansion	No change	Contraction	No change	Contraction	Contraction	Contraction	Expansion	Contraction	No change	No change	No change	No change	Contraction	Contraction
OG0000840	No change	No change	No change	No change	No change	Expansion	Contraction	No change	Contraction	No change	Contraction	Contraction	Expansion	Contraction	Contraction	No change	No change	Contraction	No change	Contraction	Contraction	Contraction	No change	Contraction	Contraction	No change	Contraction	Contraction	Contraction	Contraction	No change	No change	No change	Contraction	Expansion	Contraction	No change	No change	Contraction	Contraction	Expansion	Contraction	No change	Expansion	No change	No change	Contraction	No change	Contraction
OG0000857	No change	No change	Contraction	No change	Expansion	No change	No change	No change	No change	No change	Contraction	Contraction	Expansion	No change	No change	Contraction	Contraction	No change	No change	Contraction	Contraction	Contraction	No change	Contraction	Contraction	Contraction	No change	Contraction	Contraction	Contraction	No change	No change	No change	Contraction	Expansion	No change	Expansion	No change	Contraction	Contraction	Contraction	Expansion	Contraction	No change	Contraction	No change	Contraction	No change	Contraction
OG0000882	Expansion	No change	Contraction	No change	No change	Contraction	No change	Expansion	Contraction	No change	Contraction	Contraction	No change	Contraction	Contraction	No change	Contraction	No change	No change	Contraction	Contraction	No change	No change	No change	Contraction	Contraction	No change	Expansion	Contraction	Contraction	No change	No change	No change	Contraction	Contraction	Contraction	No change	No change	Contraction	Contraction	Contraction	No change	Contraction	No change	Contraction	Contraction	Contraction	No change	Contraction
OG0000913	No change	No change	No change	No change	No change	Expansion	Contraction	Contraction	No change	No change	No change	Contraction	Expansion	No change	Contraction	No change	No change	No change	No change	Contraction	Contraction	No change	Contraction	Contraction	Contraction	Expansion	No change	Contraction	Contraction	Contraction	No change	No change	No change	No change	Expansion	Expansion	Contraction	Contraction	No change	Contraction	Contraction	No change	Contraction	Contraction	No change	Expansion	Contraction	No change	Contraction
OG0000923	No change	No change	Contraction	No change	Expansion	No change	Contraction	Contraction	No change	Contraction	Contraction	Contraction	No change	Contraction	Contraction	No change	Contraction	No change	Expansion	Contraction	Contraction	Contraction	No change	No change	Contraction	Expansion	Contraction	No change	Contraction	Contraction	Contraction	No change	No change	Contraction	No change	Expansion	Contraction	Contraction	Contraction	Expansion	Contraction	No change	Contraction	Contraction	No change	Contraction	No change	Contraction	Contraction
OG0000933	Contraction	No change	Contraction	Contraction	No change	Expansion	Contraction	Contraction	Contraction	No change	Contraction	Contraction	Expansion	Contraction	No change	Contraction	No change	Contraction	No change	Contraction	Contraction	Contraction	No change	Contraction	Contraction	No change	No change	No change	Contraction	No change	No change	No change	Expansion	Contraction	No change	No change	No change	No change	Contraction	Contraction	Contraction	Expansion	Contraction	No change	No change	No change	Contraction	No change	Contraction
OG0000954	No change	Contraction	Contraction	No change	No change	Expansion	No change	Contraction	No change	Contraction	Contraction	Contraction	Expansion	No change	No change	No change	No change	No change	No change	Contraction	Contraction	Contraction	No change	Contraction	Contraction	Contraction	No change	No change	Contraction	No change	No change	No change	No change	Contraction	Expansion	Contraction	No change	Contraction	Contraction	Contraction	Contraction	Expansion	Contraction	No change	Contraction	Contraction	No change	No change	Contraction
OG0000955	No change	No change	No change	Contraction	No change	Expansion	No change	No change	No change	No change	Contraction	Contraction	Expansion	Contraction	Contraction	No change	Contraction	No change	No change	Contraction	Contraction	Contraction	No change	Contraction	Contraction	No change	No change	Contraction	Contraction	Contraction	No change	No change	Expansion	Contraction	No change	No change	No change	No change	Contraction	Contraction	Contraction	No change	Contraction	Contraction	No change	No change	Contraction	No change	Contraction
OG0000980	Contraction	No change	Contraction	Contraction	Expansion	No change	Contraction	Contraction	No change	No change	Contraction	Contraction	Expansion	No change	No change	No change	No change	No change	No change	Contraction	Contraction	Contraction	No change	Contraction	Contraction	Contraction	No change	Contraction	Contraction	No change	No change	Contraction	Expansion	No change	No change	No change	Contraction	Contraction	No change	Contraction	Contraction	Expansion	Contraction	Contraction	No change	No change	Contraction	No change	Contraction
OG0001001	Contraction	No change	Contraction	Contraction	Expansion	No change	Contraction	No change	Contraction	No change	Contraction	Contraction	Expansion	No change	Contraction	No change	No change	No change	No change	Contraction	Contraction	Contraction	No change	Contraction	Contraction	Contraction	No change	Contraction	Contraction	Contraction	No change	No change	No change	Contraction	Expansion	Contraction	No change	No change	Contraction	Contraction	Contraction	No change	Contraction	No change	No change	Expansion	Contraction	No change	Contraction
OG0001006	No change	No change	No change	No change	Expansion	No change	Contraction	No change	No change	No change	Contraction	Contraction	Expansion	No change	No change	Contraction	Contraction	No change	No change	Contraction	Contraction	No change	No change	No change	Contraction	No change	No change	No change	No change	Contraction	Contraction	No change	No change	Contraction	No change	Expansion	No change	Contraction	Contraction	Contraction	Contraction	Contraction	No change	Contraction	No change	Expansion	Contraction	No change	No change
OG0001007	No change	No change	No change	No change	Expansion	No change	Contraction	Contraction	No change	No change	Contraction	Contraction	Expansion	No change	No change	No change	No change	Contraction	No change	Contraction	Contraction	No change	Contraction	Contraction	Contraction	Contraction	No change	Contraction	Contraction	Contraction	No change	No change	No change	Contraction	Expansion	No change	No change	No change	Contraction	Contraction	Contraction	Expansion	Contraction	No change	No change	No change	No change	Contraction	Contraction
OG0001016	Contraction	No change	No change	No change	Expansion	No change	No change	No change	No change	No change	Contraction	Contraction	Expansion	No change	No change	No change	No change	Contraction	No change	Contraction	Contraction	Contraction	No change	Contraction	Contraction	Contraction	No change	Contraction	Contraction	Contraction	No change	No change	Expansion	No change	Contraction	Contraction	No change	No change	No change	Contraction	Contraction	Expansion	Contraction	No change	No change	No change	Contraction	No change	Contraction
OG0001109	No change	No change	Contraction	No change	Expansion	No change	Contraction	No change	No change	No change	Contraction	Contraction	Expansion	No change	No change	No change	No change	No change	No change	Contraction	Contraction	Contraction	No change	Contraction	Contraction	Expansion	Contraction	Contraction	Contraction	Contraction	Contraction	No change	No change	No change	Expansion	No change	Contraction	Contraction	Contraction	Contraction	No change	No change	Contraction	No change	Expansion	Contraction	Contraction	No change	Contraction
OG0001128	No change	No change	No change	No change	Expansion	No change	Contraction	Contraction	No change	Contraction	No change	Contraction	Expansion	No change	No change	No change	No change	No change	No change	Contraction	Contraction	Contraction	No change	Contraction	Contraction	Contraction	No change	Contraction	Contraction	No change	No change	No change	No change	Contraction	No change	No change	No change	No change	Contraction	Contraction	No change	No change	Contraction	Contraction	No change	No change	No change	Contraction	Contraction
OG0001169	Contraction	No change	Contraction	Contraction	Contraction	No change	No change	Contraction	Expansion	Contraction	Contraction	Contraction	No change	Contraction	No change	No change	Contraction	No change	Contraction	No change	No change	No change	Contraction	No change	Contraction	Contraction	No change	Contraction	Contraction	Contraction	No change	Contraction	No change	Contraction	Expansion	Contraction	No change	No change	Contraction	No change	Contraction	No change	Contraction	No change	No change	Expansion	Contraction	No change	Contraction
OG0001190	Contraction	No change	Contraction	Contraction	Expansion	No change	Contraction	Contraction	Contraction	No change	Contraction	No change	Expansion	No change	No change	Contraction	No change	No change	No change	Contraction	Contraction	Contraction	No change	Contraction	Contraction	No change	No change	No change	No change	No change	No change	No change	No change	No change	Expansion	Contraction	No change	No change	Contraction	Contraction	Contraction	No change	No change	Contraction	No change	No change	Contraction	No change	Contraction
OG0001236	Contraction	No change	Contraction	Contraction	No change	Expansion	Contraction	Contraction	Contraction	No change	Contraction	Contraction	Expansion	No change	No change	Contraction	No change	No change	No change	Contraction	Contraction	Contraction	No change	Contraction	Contraction	No change	Contraction	Contraction	Contraction	No change	Contraction	No change	No change	Contraction	Expansion	No change	No change	No change	Contraction	Contraction	No change	No change	Contraction	No change	No change	Expansion	No change	Contraction	Contraction
OG0001263	No change	No change	No change	No change	No change	Contraction	Contraction	Contraction	No change	No change	No change	Contraction	Expansion	No change	No change	Contraction	No change	No change	No change	Contraction	Contraction	Contraction	No change	Contraction	Contraction	Contraction	No change	Contraction	No change	Contraction	No change	No change	No change	Contraction	Expansion	No change	No change	No change	Contraction	No change	Contraction	Expansion	Contraction	No change	Contraction	No change	Contraction	No change	Contraction
OG0001268	No change	No change	Contraction	No change	No change	Expansion	Contraction	Contraction	Contraction	No change	Contraction	Contraction	Expansion	Contraction	Contraction	No change	Contraction	No change	Expansion	Contraction	Contraction	Contraction	No change	Contraction	Contraction	No change	No change	No change	No change	No change	No change	No change	No change	No change	No change	No change	Contraction	No change	Contraction	Contraction	Contraction	No change	Contraction	No change	No change	No change	No change	No change	Contraction
OG0001304	No change	Expansion	No change	No change	No change	Contraction	No change	No change	No change	No change	Contraction	Contraction	No change	Contraction	No change	No change	No change	No change	No change	No change	No change	No change	No change	No change	No change	No change	No change	No change	Contraction	Contraction	No change	No change	No change	Contraction	No change	No change	No change	No change	Contraction	Contraction	Contraction	Loss	No change	No change	No change	No change	Loss	No change	Contraction
OG0001318	No change	No change	No change	No change	Expansion	Contraction	No change	No change	No change	No change	No change	Contraction	Expansion	No change	No change	No change	No change	No change	No change	Contraction	Contraction	No change	No change	Contraction	Contraction	Contraction	No change	Contraction	Contraction	Contraction	Contraction	No change	No change	Contraction	Expansion	No change	No change	Contraction	Contraction	Contraction	Contraction	Expansion	Contraction	No change	No change	No change	No change	Contraction	No change
OG0001432	No change	No change	No change	No change	No change	Contraction	Contraction	Contraction	No change	Contraction	Contraction	Contraction	Expansion	No change	No change	Contraction	No change	No change	No change	Contraction	Contraction	Contraction	No change	Contraction	Contraction	Contraction	No change	Contraction	Contraction	Contraction	No change	No change	No change	Contraction	Expansion	No change	No change	No change	Contraction	Contraction	Contraction	No change	Contraction	No change	No change	No change	No change	Contraction	Expansion
OG0001494	Contraction	No change	Contraction	Contraction	No change	No change	No change	Contraction	No change	Contraction	Contraction	Contraction	Expansion	No change	No change	No change	No change	No change	No change	Contraction	Contraction	Contraction	No change	Contraction	Contraction	Contraction	No change	Contraction	Contraction	Contraction	No change	No change	No change	Contraction	Expansion	Contraction	No change	Contraction	Contraction	Contraction	Contraction	Expansion	Contraction	Contraction	No change	No change	No change	No change	Contraction
OG0001688	No change	No change	No change	No change	No change	Expansion	No change	No change	No change	Contraction	No change	Contraction	Expansion	No change	No change	No change	No change	No change	No change	Contraction	Contraction	Contraction	No change	Contraction	Contraction	No change	Contraction	No change	Contraction	Contraction	Contraction	No change	No change	Expansion	No change	No change	No change	No change	Contraction	Contraction	Contraction	No change	No change	Expansion	Contraction	No change	Contraction	No change	No change
OG0001702	No change	No change	No change	No change	Expansion	No change	Contraction	Contraction	No change	No change	No change	Contraction	Expansion	No change	No change	No change	No change	No change	No change	Contraction	Contraction	Contraction	No change	Contraction	Contraction	No change	No change	No change	No change	Contraction	Contraction	No change	No change	Contraction	No change	No change	No change	No change	Contraction	Contraction	No change	No change	No change	No change	Contraction	No change	Contraction	No change	Contraction
OG0001706	No change	No change	No change	No change	No change	No change	Contraction	No change	No change	No change	No change	Contraction	No change	Contraction	No change	No change	Expansion	No change	Expansion	No change	Contraction	Contraction	No change	Contraction	Contraction	Contraction	No change	Expansion	Contraction	No change	No change	No change	No change	No change	No change	No change	No change	No change	No change	Contraction	Contraction	No change	Contraction	No change	No change	No change	No change	No change	Contraction
OG0001724	No change	No change	Contraction	No change	Expansion	No change	Contraction	Contraction	No change	Contraction	No change	Contraction	Expansion	No change	No change	No change	Contraction	No change	No change	Contraction	Contraction	Contraction	No change	Contraction	Contraction	No change	Contraction	Contraction	Contraction	Contraction	Contraction	No change	No change	Contraction	Expansion	Contraction	No change	Expansion	Contraction	Contraction	Contraction	No change	Contraction	No change	No change	Expansion	Contraction	No change	Contraction
OG0001749	No change	No change	No change	No change	No change	Expansion	Contraction	Contraction	Contraction	No change	No change	No change	Expansion	Contraction	No change	Contraction	No change	No change	Expansion	Contraction	Contraction	No change	No change	No change	Contraction	No change	No change	Expansion	Contraction	Contraction	No change	No change	No change	No change	Expansion	No change	Contraction	No change	Contraction	Contraction	Contraction	No change	No change	Contraction	No change	No change	No change	Contraction	Contraction
OG0001783	No change	No change	No change	No change	No change	Contraction	Contraction	Contraction	No change	No change	No change	Contraction	Expansion	No change	No change	No change	No change	No change	Expansion	Contraction	Contraction	Contraction	No change	No change	Contraction	Contraction	No change	Contraction	Contraction	No change	No change	No change	No change	Contraction	Expansion	Contraction	No change	No change	Contraction	Contraction	No change	No change	No change	No change	No change	No change	Contraction	No change	No change
OG0001822	No change	No change	No change	No change	No change	No change	No change	Contraction	No change	Contraction	Contraction	Contraction	Expansion	No change	No change	No change	No change	Contraction	No change	Contraction	Contraction	Contraction	No change	Contraction	Contraction	No change	No change	No change	Contraction	No change	No change	No change	Expansion	No change	No change	Expansion	No change	Contraction	Contraction	Contraction	No change	No change	Contraction	Expansion	Contraction	Contraction	Contraction	No change	Contraction
OG0001910	No change	Contraction	Contraction	Contraction	Expansion	Contraction	Contraction	No change	No change	Contraction	Contraction	Contraction	Expansion	No change	No change	Contraction	Contraction	No change	No change	Contraction	Contraction	Contraction	No change	Contraction	Contraction	No change	Contraction	Contraction	Contraction	Contraction	No change	Contraction	No change	Contraction	Expansion	No change	No change	Contraction	Contraction	Contraction	Contraction	No change	Contraction	Contraction	No change	Contraction	Contraction	Expansion	Contraction
OG0001918	Contraction	No change	Contraction	No change	No change	Expansion	No change	Contraction	No change	No change	Contraction	Contraction	Expansion	Contraction	No change	No change	Contraction	No change	No change	Contraction	Contraction	Contraction	No change	Contraction	No change	No change	No change	No change	Contraction	Contraction	No change	Contraction	No change	No change	Expansion	No change	No change	No change	Contraction	Contraction	No change	Expansion	Contraction	Contraction	No change	No change	Contraction	No change	Contraction
OG0001969	No change	No change	Contraction	No change	Expansion	No change	Contraction	No change	Contraction	No change	Contraction	Contraction	Expansion	No change	No change	No change	Contraction	No change	No change	Contraction	Contraction	Contraction	No change	Contraction	Contraction	Contraction	No change	No change	Contraction	No change	Contraction	No change	No change	Expansion	No change	Expansion	No change	Contraction	Contraction	Contraction	Contraction	Expansion	Contraction	No change	No change	No change	No change	Contraction	Contraction
OG0002030	No change	No change	No change	No change	No change	No change	Contraction	Contraction	No change	No change	No change	Contraction	Expansion	No change	No change	No change	No change	No change	No change	Contraction	Contraction	Contraction	No change	No change	No change	Expansion	Contraction	No change	Contraction	Contraction	No change	Contraction	No change	Expansion	Contraction	No change	No change	No change	Contraction	No change	Contraction	Expansion	Contraction	No change	No change	No change	No change	Contraction	Contraction
OG0002081	Contraction	No change	Contraction	Contraction	No change	No change	Contraction	No change	No change	No change	Contraction	Contraction	Expansion	No change	No change	No change	No change	Contraction	No change	Contraction	Contraction	Contraction	No change	Contraction	Contraction	Contraction	No change	Contraction	Contraction	Contraction	No change	No change	Expansion	Contraction	Contraction	No change	No change	Contraction	No change	Contraction	Contraction	No change	No change	No change	No change	No change	Contraction	No change	No change
OG0002252	No change	No change	Contraction	No change	No change	Contraction	Expansion	Contraction	No change	No change	Loss	Contraction	Expansion	Contraction	No change	No change	No change	No change	No change	Contraction	Contraction	No change	Contraction	Contraction	Contraction	No change	Contraction	Contraction	Contraction	No change	No change	Contraction	No change	Contraction	Expansion	No change	Contraction	Contraction	No change	Contraction	Contraction	No change	Contraction	No change	No change	No change	No change	No change	No change
OG0002348	No change	No change	No change	No change	No change	Expansion	Contraction	Contraction	No change	No change	No change	Contraction	Expansion	Contraction	No change	No change	No change	No change	No change	Contraction	Contraction	Contraction	No change	Contraction	Contraction	Contraction	No change	Contraction	Contraction	No change	No change	No change	No change	No change	No change	No change	No change	No change	Contraction	Contraction	Contraction	No change	Contraction	No change	No change	No change	No change	No change	No change
OG0002359	No change	No change	No change	No change	No change	No change	No change	No change	No change	No change	Contraction	Contraction	Expansion	No change	No change	No change	No change	No change	No change	Contraction	Contraction	Contraction	Expansion	Contraction	Contraction	Contraction	No change	Expansion	Contraction	Contraction	No change	No change	No change	No change	Contraction	No change	No change	Expansion	Contraction	Contraction	Contraction	No change	Contraction	No change	No change	No change	No change	Contraction	Contraction
OG0002390	No change	No change	No change	No change	No change	Expansion	No change	No change	No change	No change	Contraction	Contraction	Expansion	No change	Contraction	No change	Contraction	No change	No change	Contraction	Contraction	Contraction	No change	Contraction	Contraction	Contraction	No change	Contraction	Contraction	No change	Contraction	No change	No change	Expansion	No change	No change	No change	No change	Contraction	Contraction	Contraction	No change	Contraction	Contraction	No change	No change	Contraction	No change	Contraction
OG0002395	No change	Contraction	Contraction	Contraction	No change	No change	Contraction	Contraction	No change	No change	Contraction	Contraction	Expansion	No change	No change	No change	Contraction	No change	No change	Contraction	Contraction	Contraction	No change	Contraction	Contraction	Contraction	No change	Contraction	Contraction	Contraction	No change	No change	No change	Contraction	Expansion	No change	Contraction	No change	Contraction	Contraction	Contraction	No change	Contraction	No change	No change	No change	No change	No change	Contraction
OG0002590	No change	No change	No change	No change	Expansion	No change	Contraction	No change	No change	Contraction	Contraction	Contraction	Expansion	No change	No change	No change	No change	No change	No change	Contraction	Contraction	Contraction	No change	Contraction	Contraction	Contraction	No change	Contraction	Contraction	Contraction	Contraction	No change	No change	Contraction	Expansion	Contraction	No change	No change	No change	Contraction	Expansion	No change	Contraction	Contraction	No change	No change	Contraction	No change	Contraction
OG0002600	No change	Contraction	No change	No change	No change	No change	No change	No change	No change	Contraction	Contraction	Contraction	Expansion	Contraction	No change	No change	No change	No change	No change	Contraction	No change	Contraction	No change	Contraction	Contraction	No change	No change	Contraction	Contraction	Contraction	Contraction	No change	No change	Contraction	Contraction	No change	No change	Expansion	Contraction	Contraction	No change	No change	Contraction	No change	No change	Expansion	No change	Contraction	Contraction
OG0002615	No change	No change	No change	No change	No change	Loss	No change	No change	No change	No change	No change	No change	Expansion	No change	No change	No change	No change	No change	Expansion	Contraction	Contraction	Expansion	Contraction	Contraction	Contraction	Expansion	Contraction	No change	No change	Contraction	No change	No change	Expansion	Contraction	No change	Contraction	No change	No change	Contraction	Contraction	Contraction	No change	Contraction	No change	No change	No change	No change	No change	Contraction
OG0002623	No change	No change	No change	No change	Expansion	No change	Contraction	Contraction	No change	No change	Contraction	Contraction	Expansion	Contraction	No change	No change	No change	No change	No change	Contraction	No change	Contraction	No change	No change	Contraction	No change	No change	No change	Contraction	No change	No change	No change	No change	No change	Expansion	Contraction	No change	Contraction	No change	Contraction	Contraction	No change	No change	Contraction	No change	Expansion	Contraction	No change	Contraction
OG0002633	Contraction	No change	No change	No change	No change	No change	Contraction	Contraction	Contraction	No change	Contraction	No change	Expansion	Contraction	No change	No change	No change	No change	Expansion	Contraction	Contraction	No change	No change	No change	Contraction	No change	Contraction	No change	No change	No change	No change	No change	Expansion	Contraction	No change	No change	No change	No change	Contraction	No change	No change	No change	No change	Contraction	No change	Expansion	No change	No change	Contraction
OG0002695	Contraction	No change	Contraction	Contraction	No change	Contraction	Expansion	Contraction	No change	Contraction	Contraction	Contraction	Expansion	Contraction	Contraction	No change	Contraction	Expansion	Contraction	No change	Contraction	No change	Contraction	Expansion	Contraction	Contraction	No change	Expansion	Contraction	Contraction	Contraction	No change	No change	Contraction	Contraction	Contraction	No change	Contraction	Contraction	No change	Contraction	No change	No change	Contraction	No change	Expansion	No change	Contraction	Contraction
OG0002922	No change	No change	Contraction	No change	Expansion	No change	Contraction	Contraction	No change	Contraction	No change	No change	Expansion	No change	No change	No change	No change	No change	No change	Contraction	Contraction	Contraction	No change	Contraction	Contraction	No change	No change	No change	Contraction	Contraction	No change	No change	No change	No change	Contraction	Contraction	No change	Contraction	No change	Contraction	Contraction	No change	Contraction	No change	No change	Expansion	Contraction	No change	Contraction
OG0002948	No change	Contraction	No change	No change	No change	Contraction	No change	Contraction	No change	No change	No change	Contraction	Expansion	Contraction	Contraction	No change	Contraction	No change	No change	Contraction	Contraction	Expansion	Contraction	Contraction	Contraction	No change	Contraction	Contraction	Contraction	No change	No change	No change	No change	Contraction	No change	Contraction	No change	Contraction	Contraction	No change	Contraction	Contraction	No change	No change	No change	No change	No change	Contraction	No change
OG0002978	No change	No change	No change	No change	No change	No change	No change	No change	No change	No change	No change	Contraction	No change	Contraction	No change	Expansion	Contraction	No change	No change	No change	Contraction	No change	No change	No change	Contraction	No change	No change	Expansion	No change	Contraction	Contraction	No change	No change	Contraction	Expansion	No change	No change	No change	Contraction	Contraction	Contraction	Contraction	No change	Contraction	No change	Expansion	No change	No change	Contraction
OG0002999	No change	Contraction	Contraction	Contraction	Expansion	Contraction	Contraction	No change	No change	Contraction	Contraction	Contraction	Expansion	No change	No change	No change	No change	No change	Expansion	Contraction	Contraction	No change	Contraction	No change	Contraction	No change	No change	Contraction	Contraction	Contraction	No change	No change	No change	No change	Contraction	No change	Contraction	Expansion	Contraction	Contraction	Contraction	No change	No change	Contraction	Expansion	No change	No change	No change	No change
OG0003041	No change	Contraction	Contraction	Contraction	No change	No change	Contraction	Contraction	No change	No change	Contraction	Contraction	Expansion	Contraction	No change	No change	No change	No change	No change	Contraction	Contraction	Contraction	No change	Contraction	Contraction	No change	No change	No change	No change	No change	No change	No change	Expansion	Contraction	No change	No change	No change	No change	Contraction	Contraction	Contraction	No change	No change	No change	Expansion	Contraction	No change	Contraction	Contraction
OG0003173	Contraction	No change	Contraction	Contraction	No change	Contraction	Contraction	Contraction	No change	No change	No change	Contraction	Expansion	Contraction	No change	No change	No change	No change	No change	Contraction	Contraction	No change	No change	No change	Contraction	Contraction	No change	Contraction	Contraction	Contraction	No change	Contraction	No change	No change	Expansion	No change	Contraction	Contraction	Contraction	Contraction	Contraction	No change	Contraction	No change	No change	No change	No change	Contraction	Contraction
OG0003249	No change	Contraction	No change	No change	Expansion	No change	Contraction	No change	No change	No change	Contraction	Contraction	Expansion	No change	Contraction	No change	No change	No change	No change	Contraction	Contraction	Contraction	No change	Contraction	Contraction	Contraction	No change	No change	Contraction	Contraction	No change	Contraction	No change	Contraction	No change	Contraction	No change	No change	Contraction	Contraction	No change	No change	Contraction	Contraction	No change	No change	No change	No change	No change
OG0003354	No change	No change	No change	No change	Expansion	No change	Contraction	No change	Contraction	No change	Contraction	No change	No change	Contraction	No change	No change	No change	No change	No change	No change	Expansion	No change	No change	Contraction	Contraction	No change	Expansion	Contraction	Contraction	Contraction	No change	No change	Expansion	Contraction	Contraction	Contraction	No change	Contraction	Contraction	Contraction	Contraction	No change	No change	No change	No change	No change	No change	No change	No change
OG0003436	No change	No change	Contraction	No change	No change	No change	No change	Contraction	Contraction	No change	No change	No change	Expansion	No change	No change	No change	No change	No change	No change	Contraction	Contraction	No change	No change	No change	No change	No change	No change	No change	Contraction	Contraction	No change	No change	No change	Contraction	Expansion	Contraction	No change	No change	Contraction	No change	No change	Contraction	No change	No change	No change	No change	No change	No change	Contraction
OG0003459	Expansion	No change	No change	Contraction	No change	Contraction	Contraction	Contraction	Contraction	No change	Contraction	No change	No change	Contraction	Contraction	No change	Expansion	No change	Contraction	No change	Contraction	No change	No change	Expansion	Loss	No change	Expansion	Contraction	Contraction	No change	Contraction	No change	No change	Contraction	Contraction	Contraction	Expansion	Contraction	Contraction	Contraction	Contraction	Contraction	No change	Expansion	Contraction	Contraction	Loss	No change	Contraction
OG0003485	No change	No change	No change	No change	Expansion	No change	No change	No change	No change	No change	No change	No change	Expansion	No change	No change	No change	No change	No change	No change	Contraction	Contraction	Contraction	No change	Contraction	Contraction	Loss	No change	No change	No change	No change	No change	No change	No change	Contraction	Expansion	No change	No change	No change	Contraction	Contraction	No change	No change	Contraction	No change	No change	No change	No change	Contraction	Contraction
OG0003488	No change	No change	No change	No change	Contraction	No change	No change	Contraction	No change	Contraction	Contraction	Contraction	No change	Contraction	No change	No change	No change	No change	No change	Contraction	Contraction	Contraction	No change	Contraction	Contraction	No change	No change	No change	Contraction	No change	No change	No change	Expansion	Contraction	No change	No change	Contraction	No change	Contraction	Contraction	Contraction	No change	No change	Contraction	No change	No change	Contraction	No change	Contraction
OG0003546	No change	No change	No change	No change	No change	No change	No change	No change	No change	No change	No change	Contraction	Expansion	Contraction	No change	No change	No change	Contraction	No change	Contraction	Contraction	No change	No change	No change	No change	No change	No change	No change	No change	No change	No change	No change	No change	Expansion	No change	Contraction	No change	No change	Contraction	Contraction	Expansion	Expansion	No change	No change	No change	No change	Contraction	No change	Contraction
OG0003644	No change	No change	No change	No change	No change	No change	Contraction	No change	No change	No change	Contraction	Contraction	Expansion	No change	No change	No change	No change	No change	No change	Contraction	Contraction	Contraction	No change	No change	Contraction	No change	Contraction	Contraction	Contraction	No change	No change	No change	Expansion	No change	Contraction	No change	No change	Contraction	Contraction	Contraction	Contraction	Expansion	Contraction	Contraction	No change	No change	No change	Contraction	Contraction
OG0003794	No change	Loss	Loss	Loss	No change	No change	No change	No change	No change	No change	No change	Contraction	Expansion	Contraction	No change	Contraction	No change	Contraction	No change	Contraction	Contraction	Contraction	No change	Contraction	Contraction	No change	No change	No change	No change	No change	No change	Contraction	Expansion	Contraction	No change	No change	No change	Contraction	No change	No change	Contraction	Expansion	Contraction	No change	Contraction	Contraction	Contraction	No change	Contraction
OG0003938	Contraction	No change	No change	No change	Expansion	Contraction	Contraction	No change	Contraction	No change	Contraction	Contraction	Expansion	Contraction	No change	No change	No change	No change	No change	Contraction	Contraction	No change	No change	No change	Contraction	No change	No change	No change	No change	No change	Contraction	No change	No change	Contraction	Expansion	No change	No change	Loss	Contraction	Contraction	Contraction	No change	No change	No change	No change	No change	Contraction	No change	Expansion
OG0003966	No change	No change	No change	No change	Expansion	No change	Contraction	Contraction	Contraction	No change	No change	Contraction	Expansion	No change	No change	Contraction	No change	No change	No change	Contraction	No change	No change	No change	No change	No change	No change	Contraction	Contraction	Contraction	No change	No change	Contraction	No change	No change	Expansion	Contraction	No change	No change	Contraction	Contraction	Contraction	Contraction	No change	No change	No change	No change	No change	Contraction	Expansion
OG0004021	No change	No change	No change	No change	Expansion	No change	No change	No change	No change	No change	No change	Contraction	Expansion	No change	No change	No change	Contraction	No change	No change	Contraction	Contraction	Contraction	No change	Contraction	Contraction	Contraction	No change	No change	Contraction	No change	No change	No change	Expansion	Contraction	No change	No change	Contraction	Expansion	Contraction	Contraction	No change	No change	No change	No change	No change	Expansion	No change	No change	Contraction
OG0004137	No change	No change	No change	No change	Expansion	No change	No change	No change	No change	No change	No change	Contraction	No change	Contraction	Contraction	No change	Contraction	No change	No change	Contraction	Contraction	Contraction	No change	Contraction	Contraction	No change	No change	No change	No change	No change	No change	No change	No change	Expansion	No change	No change	No change	No change	Contraction	Expansion	Contraction	No change	Contraction	Expansion	No change	No change	No change	No change	Contraction
OG0004182	No change	No change	No change	No change	Expansion	No change	Contraction	Contraction	No change	No change	No change	No change	Expansion	No change	No change	No change	No change	No change	Expansion	Contraction	No change	No change	No change	No change	Contraction	No change	Contraction	Contraction	Contraction	Contraction	No change	No change	Expansion	No change	Contraction	No change	Contraction	Contraction	No change	No change	Contraction	No change	Contraction	No change	No change	No change	No change	No change	No change
OG0004207	No change	No change	No change	No change	No change	No change	No change	No change	No change	No change	No change	Contraction	No change	Contraction	No change	Contraction	No change	No change	No change	Contraction	No change	No change	No change	No change	No change	Contraction	No change	Contraction	Contraction	Contraction	No change	No change	No change	Contraction	Expansion	Contraction	No change	Contraction	Contraction	Contraction	Contraction	No change	Contraction	No change	No change	No change	Contraction	No change	Expansion
OG0004770	Contraction	No change	No change	No change	No change	No change	No change	No change	No change	Contraction	No change	No change	No change	Contraction	No change	No change	Contraction	No change	No change	Contraction	No change	No change	No change	No change	No change	No change	No change	No change	No change	Contraction	No change	No change	No change	No change	Contraction	No change	No change	No change	Contraction	Contraction	No change	No change	No change	No change	No change	Expansion	No change	Contraction	No change
OG0004788	No change	No change	No change	No change	Expansion	Loss	No change	No change	No change	No change	No change	Contraction	No change	Contraction	No change	No change	Contraction	No change	No change	Contraction	Contraction	Contraction	No change	Contraction	Contraction	Contraction	Expansion	No change	Contraction	No change	No change	No change	No change	No change	Expansion	No change	No change	Expansion	Contraction	No change	Contraction	No change	Contraction	No change	No change	No change	Expansion	Contraction	Loss
OG0004830	No change	No change	No change	Loss	No change	No change	No change	Contraction	No change	Contraction	Contraction	Contraction	No change	Contraction	No change	No change	No change	Contraction	Contraction	No change	Contraction	No change	No change	No change	Contraction	No change	No change	Contraction	Contraction	No change	Contraction	No change	No change	Contraction	Contraction	No change	Contraction	Expansion	Contraction	Contraction	Contraction	No change	Contraction	Contraction	No change	No change	Contraction	No change	Contraction
OG0005050	Expansion	No change	No change	No change	Expansion	Contraction	No change	No change	No change	No change	Contraction	No change	No change	Contraction	No change	No change	No change	Contraction	No change	Contraction	Contraction	No change	Contraction	No change	No change	No change	No change	Contraction	Contraction	Contraction	No change	No change	No change	Contraction	Contraction	No change	No change	No change	No change	Contraction	No change	Loss	No change	Loss	No change	Expansion	Contraction	No change	Contraction
OG0005547	No change	No change	No change	No change	No change	No change	No change	No change	No change	No change	No change	Contraction	No change	Contraction	No change	No change	Expansion	Contraction	No change	No change	No change	Contraction	No change	Contraction	Contraction	Contraction	No change	Contraction	No change	Contraction	No change	No change	No change	Contraction	No change	No change	No change	No change	Contraction	Contraction	No change	No change	Contraction	No change	No change	No change	No change	Contraction	Loss
OG0005733	No change	No change	No change	No change	No change	No change	No change	No change	No change	No change	No change	No change	Expansion	No change	No change	No change	No change	No change	No change	No change	No change	No change	No change	Loss	No change	Contraction	Expansion	Contraction	Contraction	Contraction	No change	No change	No change	Contraction	No change	No change	No change	No change	Contraction	Contraction	No change	Loss	No change	No change	No change	No change	No change	No change	No change
OG0005801	No change	No change	No change	No change	No change	No change	No change	No change	No change	No change	No change	Contraction	No change	Contraction	No change	Contraction	No change	No change	No change	No change	No change	No change	No change	No change	No change	No change	No change	No change	No change	No change	No change	No change	No change	Contraction	No change	No change	No change	No change	Contraction	Contraction	No change	No change	No change	No change	No change	No change	No change	No change	Contraction
OG0005904	Contraction	No change	Contraction	Contraction	Expansion	No change	No change	No change	No change	No change	No change	No change	Expansion	No change	No change	No change	No change	No change	No change	Contraction	Contraction	Contraction	No change	Contraction	No change	No change	No change	No change	Contraction	Contraction	No change	No change	Expansion	No change	No change	No change	No change	No change	Contraction	Contraction	Contraction	Contraction	No change	No change	No change	No change	No change	No change	Contraction
OG0005979	No change	No change	No change	No change	Expansion	No change	Contraction	No change	No change	No change	Contraction	Contraction	Expansion	No change	No change	No change	No change	No change	No change	Contraction	Contraction	Contraction	No change	Contraction	No change	No change	No change	No change	No change	No change	No change	No change	No change	Expansion	Contraction	No change	No change	No change	Contraction	No change	No change	No change	No change	No change	Expansion	No change	Contraction	No change	Contraction
OG0006038	No change	No change	No change	No change	No change	Loss	No change	No change	No change	No change	No change	Contraction	No change	Contraction	No change	No change	No change	No change	No change	No change	No change	No change	No change	No change	No change	No change	Expansion	No change	No change	No change	No change	No change	No change	No change	No change	No change	No change	No change	No change	Contraction	Contraction	Contraction	No change	No change	No change	No change	No change	No change	Contraction
OG0006217	No change	No change	No change	No change	Contraction	No change	Contraction	Contraction	No change	No change	No change	Contraction	Expansion	No change	No change	Contraction	No change	No change	No change	Expansion	No change	No change	Contraction	Contraction	No change	No change	Contraction	Expansion	No change	No change	Contraction	No change	No change	Contraction	No change	No change	No change	No change	No change	Contraction	No change	No change	No change	No change	No change	No change	No change	No change	Expansion
OG0006312	No change	No change	No change	No change	Contraction	No change	Contraction	Contraction	No change	No change	No change	Contraction	Expansion	No change	No change	No change	No change	No change	No change	Contraction	Contraction	Contraction	No change	Contraction	Contraction	Contraction	No change	Contraction	Contraction	No change	No change	No change	No change	No change	Expansion	No change	No change	Expansion	Contraction	Contraction	Contraction	Expansion	No change	Contraction	No change	No change	Contraction	No change	No change
OG0006432	No change	No change	No change	No change	No change	No change	No change	No change	No change	No change	Contraction	Contraction	No change	Contraction	No change	No change	No change	No change	No change	Contraction	Contraction	No change	No change	No change	No change	No change	Contraction	Expansion	Contraction	Contraction	No change	No change	No change	No change	No change	No change	No change	Expansion	Contraction	Contraction	Contraction	No change	Contraction	No change	No change	No change	No change	No change	No change
OG0006582	No change	No change	No change	No change	Contraction	No change	No change	Contraction	No change	No change	No change	Contraction	Expansion	No change	No change	No change	No change	No change	No change	Contraction	Contraction	No change	No change	No change	No change	No change	No change	No change	No change	No change	No change	No change	No change	Contraction	No change	No change	No change	Expansion	No change	Contraction	Contraction	No change	Contraction	No change	Contraction	Expansion	No change	No change	Contraction
OG0007477	Expansion	Contraction	Contraction	No change	Expansion	No change	Contraction	Contraction	No change	Contraction	Contraction	No change	No change	No change	No change	No change	No change	No change	Loss	No change	Expansion	No change	Loss	No change	Loss	No change	No change	No change	No change	No change	No change	No change	No change	No change	No change	No change	No change	No change	No change	Loss	Loss	No change	Loss	Contraction	No change	Contraction	Loss	No change	No change
OG0007677	No change	No change	No change	No change	Expansion	Contraction	Contraction	Contraction	No change	No change	No change	Contraction	Expansion	No change	No change	No change	No change	No change	No change	Contraction	No change	Contraction	No change	No change	Contraction	No change	No change	No change	No change	No change	No change	No change	No change	Contraction	Expansion	No change	Contraction	No change	Contraction	Contraction	Contraction	Expansion	Contraction	No change	No change	No change	No change	Contraction	Contraction
OG0008273	No change	Expansion	No change	No change	No change	No change	No change	No change	No change	No change	Loss	No change	No change	No change	No change	No change	No change	No change	No change	No change	No change	No change	No change	No change	No change	No change	No change	No change	No change	No change	No change	No change	No change	No change	No change	No change	No change	No change	No change	No change	No change	No change	No change	No change	No change	No change	No change	No change	No change
OG0013591	Expansion	Contraction	Contraction	Contraction	Contraction	No change	No change	Contraction	No change	Contraction	No change	No change	No change	No change	No change	No change	No change	No change	No change	No change	No change	No change	No change	No change	No change	No change	No change	No change	No change	No change	No change	No change	No change	No change	No change	Loss	No change	No change	Loss	No change	No change	No change	No change	No change	No change	No change	No change	No change	No change
OG0013594	No change	Contraction	Contraction	No change	No change	Contraction	Contraction	No change	Contraction	Expansion	No change	Contraction	No change	Contraction	No change	No change	Loss	No change	No change	No change	No change	No change	No change	No change	No change	Expansion	No change	Contraction	Contraction	No change	Contraction	No change	Loss	Expansion	Contraction	No change	Contraction	No change	Contraction	Loss	No change	Loss	No change	Loss	Expansion	Contraction	No change	Loss	No change
OG0014511	Contraction	No change	No change	Contraction	Contraction	No change	Contraction	Contraction	Contraction	No change	Expansion	No change	No change	No change	No change	No change	No change	No change	No change	No change	No change	No change	No change	No change	Loss	No change	Expansion	Loss	No change	No change	No change	No change	No change	Loss	Loss	Loss	No change	Loss	No change	No change	Loss	No change	No change	No change	No change	No change	No change	No change	No change
OG0014523	Expansion	No change	No change	No change	No change	No change	No change	Loss	Contraction	No change	Loss	No change	No change	No change	No change	No change	No change	No change	No change	No change	No change	No change	No change	No change	No change	No change	No change	No change	No change	No change	No change	No change	No change	No change	No change	No change	No change	No change	No change	No change	No change	No change	No change	No change	No change	No change	No change	No change	No change
OG0015779	No change	Contraction	Expansion	No change	No change	Loss	Contraction	Loss	No change	Expansion	Loss	No change	No change	No change	No change	No change	No change	No change	No change	No change	No change	No change	No change	No change	No change	No change	No change	No change	No change	No change	No change	No change	No change	No change	No change	No change	No change	No change	No change	No change	No change	No change	No change	No change	No change	No change	No change	No change	No change
OG0015789	No change	No change	Contraction	Contraction	Contraction	No change	Loss	Contraction	Contraction	Expansion	Loss	No change	No change	No change	No change	No change	No change	No change	No change	No change	No change	No change	No change	No change	No change	No change	No change	No change	No change	No change	No change	No change	No change	No change	No change	No change	No change	No change	No change	No change	No change	No change	No change	No change	No change	No change	No change	No change	No change
OG0015790	No change	Expansion	Contraction	Contraction	Contraction	Expansion	No change	Contraction	Contraction	Expansion	Loss	No change	No change	No change	No change	No change	No change	No change	No change	No change	No change	No change	No change	No change	No change	No change	No change	No change	No change	No change	No change	No change	No change	No change	No change	No change	No change	No change	No change	No change	No change	No change	No change	No change	No change	No change	No change	No change	No change
OG0017549	Expansion	Contraction	Contraction	No change	No change	No change	No change	Contraction	No change	Loss	Loss	No change	No change	No change	No change	Loss	No change	No change	No change	No change	No change	No change	No change	No change	No change	No change	No change	No change	No change	No change	No change	No change	No change	No change	No change	No change	No change	No change	No change	No change	No change	No change	No change	No change	No change	No change	No change	No change	No change
OG0019700	No change	Expansion	No change	No change	Contraction	No change	Contraction	Contraction	No change	No change	Loss	No change	No change	No change	No change	No change	No change	No change	No change	No change	No change	No change	No change	No change	No change	No change	No change	No change	No change	No change	No change	No change	No change	No change	No change	No change	No change	No change	No change	No change	No change	No change	No change	No change	No change	No change	No change	No change	No change
OG0023702	No change	Contraction	No change	Contraction	Expansion	Loss	No change	No change	No change	Contraction	Loss	No change	No change	No change	No change	Loss	No change	No change	No change	No change	No change	Expansion	No change	Loss	Loss	Expansion	No change	No change	Loss	Loss	No change	No change	Loss	No change	Loss	No change	No change	No change	No change	Loss	Loss	Loss	No change	Loss	No change	Loss	Expansion	Loss	No change
OG0023722	Contraction	No change	Contraction	No change	No change	Expansion	No change	Contraction	No change	Contraction	Loss	No change	No change	Contraction	No change	No change	No change	No change	No change	No change	No change	No change	No change	No change	No change	No change	No change	No change	No change	No change	No change	No change	No change	No change	No change	No change	No change	No change	Gain	No change	No change	No change	No change	No change	No change	No change	No change	No change	No change
OG0023735	No change	Expansion	Contraction	No change	No change	Loss	Loss	Loss	Expansion	Contraction	Contraction	No change	No change	No change	No change	No change	No change	No change	No change	No change	No change	No change	No change	No change	No change	No change	No change	No change	No change	No change	No change	No change	No change	No change	No change	No change	No change	No change	No change	No change	No change	No change	No change	No change	No change	No change	No change	No change	No change
OG0031611	Contraction	No change	Contraction	No change	No change	Loss	Contraction	Contraction	Contraction	Expansion	Loss	No change	No change	No change	No change	No change	No change	No change	No change	No change	No change	No change	No change	No change	No change	No change	No change	No change	No change	No change	No change	No change	No change	No change	No change	No change	No change	No change	No change	No change	No change	No change	No change	No change	No change	No change	No change	No change	No change
OG0031645	No change	Expansion	Contraction	No change	No change	No change	No change	No change	Expansion	Contraction	Loss	No change	No change	No change	No change	No change	No change	No change	No change	No change	No change	No change	No change	No change	No change	No change	No change	No change	No change	No change	No change	No change	No change	No change	No change	No change	No change	No change	No change	No change	No change	No change	No change	No change	No change	No change	No change	No change	No change
OG0031662	Contraction	Expansion	No change	Contraction	No change	Contraction	Expansion	Contraction	Contraction	No change	Loss	No change	No change	Loss	No change	No change	No change	No change	No change	No change	No change	No change	No change	No change	No change	Gain	No change	No change	No change	No change	No change	No change	No change	No change	No change	No change	No change	No change	No change	No change	No change	No change	No change	No change	No change	No change	No change	No change	No change
OG0031685	No change	Expansion	No change	No change	No change	Expansion	No change	Contraction	No change	Contraction	Loss	No change	No change	No change	No change	No change	No change	No change	No change	No change	No change	No change	No change	No change	No change	No change	No change	No change	No change	No change	No change	No change	No change	No change	No change	No change	No change	No change	No change	No change	No change	No change	No change	No change	No change	No change	No change	No change	No change
OG0069770	No change	No change	No change	Contraction	No change	Loss	No change	No change	Contraction	Expansion	Loss	No change	No change	No change	No change	No change	No change	No change	No change	No change	No change	No change	No change	No change	No change	No change	No change	Gain	No change	No change	No change	No change	No change	No change	No change	No change	No change	Gain	No change	No change	No change	Loss	No change	No change	No change	Expansion	No change	Loss	No change
OG0070182	No change	No change	No change	No change	No change	No change	No change	No change	Loss	No change	Loss	No change	No change	No change	No change	No change	No change	No change	No change	No change	No change	No change	No change	No change	No change	No change	No change	No change	No change	No change	No change	No change	No change	No change	No change	No change	No change	No change	No change	No change	No change	No change	No change	No change	No change	No change	No change	No change	No change
OG0070317	No change	No change	No change	Loss	No change	No change	No change	No change	No change	No change	Loss	No change	No change	No change	No change	No change	Loss	No change	Loss	No change	No change	Loss	No change	Loss	Loss	No change	No change	Loss	No change	No change	No change	No change	Loss	Loss	Loss	No change	Expansion	Loss	Loss	Loss	Loss	Loss	No change	Loss	No change	Expansion	No change	No change	Loss
OG0070333	No change	No change	No change	Expansion	Contraction	Expansion	No change	Contraction	No change	No change	Loss	No change	No change	No change	No change	No change	No change	No change	No change	No change	No change	No change	No change	No change	No change	No change	No change	No change	No change	No change	No change	No change	No change	No change	No change	No change	No change	No change	No change	No change	No change	No change	No change	No change	No change	No change	No change	No change	No change
OG0070352	No change	No change	No change	No change	Expansion	Loss	Loss	No change	No change	No change	Loss	No change	No change	No change	No change	No change	No change	No change	No change	No change	No change	No change	No change	No change	No change	No change	No change	No change	No change	No change	No change	No change	No change	No change	No change	No change	No change	No change	No change	No change	No change	No change	No change	No change	No change	No change	No change	No change	No change
OG0070364	No change	No change	Loss	Expansion	No change	No change	No change	No change	No change	No change	No change	No change	No change	No change	No change	No change	No change	No change	No change	No change	No change	No change	No change	No change	No change	No change	No change	No change	No change	No change	No change	No change	No change	No change	No change	No change	No change	No change	No change	No change	No change	No change	No change	No change	No change	No change	No change	No change	No change
OG0070447	No change	Loss	No change	No change	No change	No change	No change	No change	No change	No change	No change	No change	No change	No change	No change	No change	No change	No change	No change	No change	No change	No change	No change	No change	No change	No change	No change	No change	No change	No change	No change	No change	No change	No change	No change	No change	No change	No change	No change	No change	No change	No change	No change	No change	No change	No change	No change	No change	No change
OG0070497	Contraction	No change	Contraction	Expansion	No change	No change	No change	Loss	No change	Loss	Loss	No change	No change	No change	No change	No change	No change	No change	No change	No change	No change	No change	No change	No change	No change	No change	No change	No change	No change	No change	No change	No change	No change	No change	No change	No change	No change	No change	No change	No change	No change	No change	No change	No change	No change	No change	No change	No change	No change
OG0070506	No change	No change	Loss	No change	No change	Loss	No change	No change	No change	No change	No change	No change	No change	No change	Loss	No change	No change	No change	Loss	Expansion	Loss	No change	No change	No change	No change	No change	No change	No change	No change	No change	No change	No change	No change	No change	Loss	No change	No change	No change	No change	No change	No change	No change	No change	No change	No change	No change	No change	No change	No change
OG0070546	No change	No change	Loss	No change	No change	No change	No change	No change	No change	No change	No change	No change	No change	No change	No change	No change	No change	No change	No change	No change	No change	No change	No change	No change	No change	No change	No change	No change	No change	No change	No change	No change	No change	No change	No change	No change	No change	No change	No change	No change	No change	No change	No change	No change	No change	No change	No change	No change	No change
OG0070807	No change	No change	No change	No change	No change	Loss	Loss	No change	No change	No change	Loss	No change	No change	No change	No change	No change	No change	No change	No change	No change	No change	No change	No change	No change	No change	No change	No change	No change	No change	No change	No change	No change	No change	No change	No change	No change	No change	No change	No change	No change	No change	No change	No change	No change	No change	No change	No change	No change	No change
OG0070858	No change	Loss	Loss	Loss	Loss	No change	Loss	Loss	No change	No change	No change	No change	No change	No change	No change	No change	No change	No change	No change	No change	No change	No change	No change	No change	No change	No change	No change	No change	No change	No change	No change	No change	No change	No change	No change	No change	No change	No change	No change	No change	No change	No change	No change	No change	No change	No change	No change	No change	No change
OG0070942	No change	No change	No change	No change	No change	No change	No change	No change	No change	No change	No change	No change	Loss	No change	No change	Expansion	No change	No change	No change	No change	No change	No change	No change	No change	No change	No change	No change	No change	No change	No change	No change	No change	No change	No change	No change	No change	No change	No change	No change	No change	No change	No change	No change	No change	No change	No change	No change	Gain	No change
OG0070944	No change	No change	No change	No change	No change	No change	No change	No change	No change	No change	Loss	No change	No change	No change	No change	No change	No change	No change	No change	No change	No change	No change	No change	No change	No change	No change	No change	No change	No change	No change	No change	No change	No change	No change	No change	No change	No change	No change	No change	No change	No change	No change	No change	No change	No change	No change	No change	No change	No change
[truncated: 292 more columns]
